# Supplementary material for: De novo SNP discovery and genetic linkage mapping in poplar using restriction site associated DNA and whole-genome sequencing technologies
Source: BMC Genomics. 2016 Aug 18;17:656. doi: 10.1186/s12864-016-3003-9 (PMC4991039; doi:10.1186/s12864-016-3003-9)
Supplement: Additional file 2: — Detailed information on genetic distance and linkage phase between adjacent SNP markers on the genetic linkage map of the female P. deltoides ‘I-69’. The corresponding identical SNPs identified based on the P. trichocarpa reference genome are also included. (XLS 452 kb) [file 12864_2016_3003_MOESM2_ESM.xls]

## Sheet: DeltoidesGrp1
No.	SNP	Genetic distance	Cumulative distance	Linkage phase	Associated SNPs in the reference genome
1	D36185_529	0	0	a/b	Chr01_341035
2	D112951_214	2.29	2.29	a/b	Chr01_336194
3	D10592_1996	1.54	3.83	b/a
4	D27748_866	0.72	4.55	a/b	Chr01_400491
5	D7410_614	1.43	5.98	a/b	Chr01_642364
6	D5502_1978	0.71	6.69	a/b	Chr01_1241060
7	D40229_521	3.61	10.3	b/a
8	D6298_919	4.45	14.75	a/b	Chr01_1375146
9	D53113_775	1.48	16.23	b/a	Chr01_1364411
10	D7308_1318	1.44	17.67	b/a	Chr01_1419537
11	D51818_105	0.68	18.35	b/a	Chr01_1579525	Chr01_1605887	Chr01_1605905
12	D186540_395	0.68	19.03	b/a	Chr01_1805157
13	D21623_1170	1.36	20.39	a/b	Chr01_1953806
14	D19277_510	2.04	22.43	b/a	Chr01_2196182
15	D42771_782	2.86	25.3	a/b
16	D303317_207	9.98	35.28	b/a
17	D9658_835	7.35	42.63	a/b	Chr01_2412355	Chr01_2420815	Chr01_2420829	Chr01_2428815	Chr01_2547543	Chr01_2554240
18	D869_1779	0.68	43.31	a/b	Chr01_2578256
19	D32741_749	1.44	44.75	a/b
20	D24171_761	3.69	48.44	b/a	Chr01_3010615
21	D22792_665	6.28	54.72	b/a	Chr01_3681612
22	D992_964	0.71	55.43	a/b	Chr01_3806674
23	D13403_1604	0.7	56.13	b/a	Chr01_3890692
24	D129117_120	1.37	57.5	a/b	Chr01_3902573
25	D17584_558	2.72	60.22	a/b	Chr01_3999071
26	D7868_822	0.71	60.93	a/b	Chr01_3955271
27	D1189_1201	2.13	63.06	a/b	Chr01_4372254
28	D15394_855	0.69	63.75	a/b	Chr01_4616927
29	D21442_194	1.37	65.12	a/b	Chr01_4726164
30	D114570_439	2.1	67.23	a/b	Chr01_4895134
31	D12712_2077	2.22	69.45	a/b
32	D15200_815	3.61	73.05	a/b	Chr01_5352362
33	D5774_1167	2.76	75.82	a/b	Chr01_5594786
34	D10113_1001	0.7	76.52	b/a	Chr01_5775837
35	D179300_350	0.68	77.2	a/b	Chr01_5883166	Chr01_5908727
36	D8730_1082	1.38	78.58	a/b	Chr01_5989570
37	D142435_413	1.45	80.03	b/a	Chr01_6208239
38	D27155_522	0.74	80.77	a/b	Chr01_6481787
39	D10212_846	0.7	81.47	a/b	Chr01_6506551
40	D7123_161	0.68	82.15	b/a	Chr01_6357010
41	D51679_270	2.88	85.03	b/a	Chr01_6529515
42	D83327_361	2.22	87.25	a/b	Chr01_6594165
43	D96779_598	0.71	87.96	a/b	Chr01_6660002
44	D44606_456	1.43	89.39	b/a	Chr01_6776547	Chr01_6916917
45	D6919_1510	2.19	91.58	a/b	Chr01_7381795
46	D69614_434	2.14	93.72	a/b
47	D2658_3224	0.68	94.4	a/b	Chr01_7422073
48	D8146_502	0.75	95.15	a/b	Chr01_6975718
49	D48773_627	0.75	95.9	a/b	Chr01_7072596
50	D4971_128	0.69	96.59	b/a	Chr01_7357724
51	D9640_2478	2.08	98.68	b/a
52	D107567_336	2.08	100.76	b/a	Chr01_7666333
53	D11500_2328	1.36	102.12	b/a	Chr01_7743548
54	D4018_1026	0.68	102.8	a/b	Chr01_7629820
55	D77226_457	2.21	105.01	a/b	Chr01_7769720
56	D54629_324	2.26	107.27	b/a	Chr01_7917119
57	D43716_948	1.37	108.64	a/b	Chr01_8161203	Chr01_8222173	Chr01_8231074
58	D7311_353	0.7	109.34	a/b
59	D28508_868	0.72	110.06	a/b	Chr01_8052441
60	D22080_889	3.48	113.54	a/b	Chr01_8285631
61	D142276_378	3.48	117.01	a/b	Chr01_8297003
62	D23074_1083	3.51	120.52	b/a	Chr01_8365120
63	D45218_437	0.67	121.19	b/a	Chr01_8396809
64	D33695_592	0.67	121.86	a/b	Chr01_8404440
65	D2520_1317	0.68	122.54	a/b	Chr01_8409840
66	D25408_295	0.7	123.24	a/b	Chr01_8474319
67	D12849_1454	0.69	123.93	a/b	Chr01_8434495
68	D79391_582	0.7	124.63	a/b
69	D263_394	0.72	125.35	b/a	Chr01_8674250
70	D81400_525	2.96	128.31	b/a	Chr01_9040881	Chr01_9040902
71	D85178_306	2.94	131.25	b/a	Chr01_8761505
72	D15210_1860	2.08	133.34	b/a	Chr01_8847645
73	D67996_484	1.41	134.75	b/a
74	D60103_484	1.38	136.13	a/b	Chr01_9443817	Chr01_9459001
75	D86924_462	0.69	136.82	b/a	Chr01_9430788
76	D10673_296	1.44	138.26	b/a	Chr01_9863081
77	D30304_1149	2.22	140.48	a/b
78	D19819_1536	1.4	141.88	a/b	Chr01_10099299
79	D24381_746	2.07	143.95	b/a	Chr01_10533428
80	D1425_4839	2.1	146.05	b/a
81	D174_2324	0.7	146.75	a/b	Chr01_10951124
82	D1730_4183	0.71	147.46	b/a	Chr01_10720723
83	D37793_410	0.75	148.21	a/b	Chr01_10846003
84	D42240_364	2.31	150.52	b/a	Chr01_11226292
85	D82983_476	0.74	151.26	a/b	Chr01_11129540
86	D7972_677	4.85	156.11	b/a	Chr01_11608440
87	D44061_686	1.42	157.53	b/a	Chr01_11748593
88	D15698_1301	4.24	161.77	b/a	Chr01_11844471	Chr01_11844476
89	D3055_1113	2.04	163.81	b/a	Chr01_12020266
90	D96_9703	1.35	165.16	a/b	Chr01_12245571	Chr01_12277284
91	D82620_456	0.67	165.83	a/b	Chr01_12368039
92	D84_9268	0.67	166.5	a/b	Chr01_12460477	Chr01_12469611	Chr01_12482745	Chr01_12490899	Chr01_12500319
93	D18275_1904	0.67	167.17	a/b	Chr01_12482644
94	D96318_136	2.05	169.22	a/b	Chr01_12788894
95	D61003_747	4.15	173.37	a/b	Chr01_12904164	Chr01_12915064	Chr01_12941812	Chr01_13054470
96	D22319_375	1.34	174.71	a/b	Chr01_13253972
97	D20239_213	4.04	178.75	a/b	Chr01_13539145
98	D9755_1409	3.39	182.14	b/a	Chr01_13901348	Chr01_13915091
99	D7456_2768	2.03	184.17	a/b	Chr01_14028476
100	D39716_563	1.35	185.52	b/a
101	D164018_359	3.61	189.12	b/a
102	D13659_1432	2.17	191.29	a/b	Chr01_14374109	Chr01_14396842
103	D4372_599	2.7	194	a/b	Chr01_14719425
104	D72313_310	4.39	198.39	b/a	Chr01_14786674
105	D28976_637	2.96	201.35	a/b	Chr01_15186167
106	D32807_1073	1.4	202.75	a/b	Chr01_15593645
107	D89096_262	0.68	203.43	a/b	Chr01_15328095	Chr01_15342434	Chr01_15342444	Chr01_15355895	Chr01_15415419	Chr01_15452812	Chr01_15570396	Chr01_15749519	Chr01_15773012	Chr01_15773016	Chr01_15959920	Chr01_16008332	Chr01_16417143	Chr01_16417234	Chr01_16486272
108	D96984_273	0.68	204.11	a/b	Chr01_15593167	Chr01_16102399
109	D87731_647	1.39	205.5	b/a	Chr01_15570391
110	D10657_2210	0.68	206.18	b/a	Chr01_15352525	Chr01_15917392	Chr01_15959959	Chr01_15959962	Chr01_16389548	Chr01_16417164	Chr01_16417175	Chr01_16486252
111	D31225_930	2.03	208.21	b/a
112	D5208_418	1.38	209.59	a/b	Chr01_18989473
113	D27435_537	2.07	211.67	a/b	Chr01_19275074
114	D72_3614	0.74	212.41	b/a
115	D47182_433	0.74	213.15	b/a	Chr01_20274395
116	D72994_603	1.4	214.55	a/b	Chr01_20347207
117	D8571_779	2.05	216.6	a/b	Chr01_21088191
118	D44815_809	1.36	217.96	b/a	Chr01_20656790	Chr01_20827941	Chr01_20827996	Chr01_20899624
119	D76021_551	0.7	218.66	b/a	Chr01_20980841
120	D89682_414	2.14	220.8	b/a
121	D18363_112	3.58	224.37	a/b
122	D2656_214	3.63	228	b/a
123	D34983_748	2.11	230.11	a/b	Chr01_22456108
124	D170108_252	1.36	231.47	a/b	Chr01_22580092
125	D40678_734	2.03	233.5	a/b	Chr01_23597317
126	D50492_784	0.68	234.18	a/b	Chr01_23888912	Chr01_24083737	Chr01_24122964
127	D29845_619	0.68	234.86	b/a	Chr01_23491810	Chr01_23640823	Chr01_24143930
128	D9984_2142	1.35	236.21	a/b	Chr01_24198717
129	D31223_787	1.35	237.56	a/b
130	D11043_1741	0.68	238.24	a/b	Chr01_24598072
131	D80436_374	3.48	241.72	b/a	Chr01_24522698
132	D10128_742	4.24	245.96	b/a	Chr01_24632966
133	D28310_694	1.39	247.35	b/a	Chr01_24656673	Chr01_24679588	Chr01_24767189	Chr01_24767245
134	D34960_762	1.38	248.73	b/a	Chr01_24839897
135	D46751_331	0.71	249.44	a/b	Chr01_24833741
136	D213162_251	3.56	253	b/a
137	D20023_819	2.72	255.72	b/a	Chr01_25377534	Chr01_25377536
138	D47661_300	0.74	256.46	a/b	Chr01_25410799
139	D151199_241	0.73	257.19	a/b	Chr01_25257648
140	D16885_1003	2.01	259.2	a/b	Chr01_25508609
141	D49026_674	1.36	260.56	b/a	Chr01_26048786
142	D32195_1177	0.71	261.27	a/b	Chr01_25952719
143	D86602_407	1.4	262.67	a/b
144	D12013_763	3.43	266.1	a/b	Chr01_26218349
145	D128965_277	1.36	267.46	a/b	Chr01_26293223	Chr01_26401421
146	D27968_227	0.73	268.19	a/b	Chr01_26472852
147	D73954_299	2.99	271.18	b/a	Chr01_26590687
148	D19632_1800	1.36	272.54	b/a	Chr01_26778927
149	D193809_157	0.7	273.24	a/b	Chr01_26825841
150	D127357_283	0.7	273.94	a/b	Chr01_26840611
151	D59105_516	4.21	278.15	b/a	Chr01_27179624
152	D49342_328	3.48	281.63	b/a	Chr01_27306930
153	D60676_879	0.69	282.32	b/a	Chr01_27291740
154	D16240_506	2.78	285.1	b/a	Chr01_27482165
155	D46044_625	1.41	286.51	a/b	Chr01_27871760
156	D139607_424	0.74	287.25	b/a	Chr01_28020842
157	D75587_256	1.46	288.71	b/a	Chr01_28132736
158	D66021_365	1.44	290.15	a/b
159	D75464_328	0.72	290.87	a/b	Chr01_28255046
160	D14546_1358	0.69	291.56	a/b	Chr01_28104326
161	D89118_173	0.67	292.23	a/b	Chr01_28336641
162	D25131_110	0.74	292.97	b/a	Chr01_28388484
163	D52552_761	2.29	295.26	b/a
164	D22897_1253	0.72	295.98	a/b
165	D10831_502	1.39	297.37	a/b	Chr01_29188528
166	D16154_1378	0.71	298.08	b/a	Chr01_29326836
167	D37355_453	1.4	299.48	a/b	Chr01_29926845
168	D174263_345	3.37	302.85	a/b	Chr01_30024818	Chr01_30094372
169	D17008_1634	2.01	304.86	a/b	Chr01_30264149
170	D26497_940	0.68	305.54	a/b	Chr01_30505831
171	D6579_2258	1.42	306.96	a/b	Chr01_30646389
172	D18087_892	1.41	308.37	a/b	Chr01_30861455	Chr01_30924615
173	D155606_301	1.36	309.73	b/a	Chr01_30922167
174	D23564_1046	1.38	311.11	b/a	Chr01_30788040
175	D63691_289	1.38	312.49	b/a	Chr01_30968145	Chr01_31010593	Chr01_31010635
176	D2838_3314	4.8	317.3	a/b	Chr01_31880896
177	D7934_1170	1.47	318.77	a/b
178	D22627_1035	2.96	321.73	a/b	Chr01_32013106
179	D27843_268	4.27	326	a/b	Chr01_32176190
180	D39138_724	4.88	330.88	b/a	Chr01_32512577
181	D89858_432	2.76	333.64	a/b	Chr01_32916907
182	D2696_968	0.74	334.38	a/b	Chr01_32711238
183	D33078_613	0.76	335.14	a/b	Chr01_32777695
184	D6828_1431	1.48	336.62	a/b	Chr01_33066622
185	D96585_408	1.42	338.04	a/b	Chr01_33396405
186	D100647_276	2.82	340.86	b/a	Chr01_33424529
187	D3671_3111	2.07	342.93	b/a	Chr01_32888488	Chr01_32923635
188	D2696_2892	8.22	351.16	b/a	Chr01_32709330
189	D23077_1209	10.22	361.38	b/a	Chr01_33698753
190	D38918_498	0.72	362.1	b/a
191	D106608_305	1.39	363.49	b/a	Chr01_34099406	Chr01_34111832
192	D5556_355	2.03	365.52	b/a	Chr01_34983673	Chr01_35075885
193	D83333_275	1.42	366.94	b/a	Chr01_34677217
194	D66895_178	2.14	369.08	a/b	Chr01_34655473
195	D2820_2205	1.37	370.45	a/b	Chr01_35479027
196	D27594_1012	4.12	374.57	b/a	Chr01_35760250	Chr01_35984839
197	D7105_1415	3.01	377.58	b/a
198	D13206_2228	4.52	382.11	a/b	Chr01_36480627
199	D233195_300	2.82	384.93	a/b
200	D20129_1059	2.1	387.03	a/b	Chr01_38486859
201	D3407_2011	0.68	387.71	a/b	Chr01_38483023	Chr01_38555113	Chr01_38636547	Chr01_38677880
202	D154144_483	0.67	388.38	a/b	Chr01_38608481
203	D1485_1658	0.7	389.08	a/b
204	D76146_728	1.44	390.52	b/a
205	D147732_260	0.73	391.25	b/a
206	D38569_675	1.48	392.73	b/a	Chr01_38708823
207	D155984_178	2.14	394.87	b/a	Chr01_39492692
208	D5128_898	2.99	397.87	b/a	Chr01_39731469
209	D3588_2410	3.83	401.69	b/a
210	D17464_657	2.14	403.83	a/b
211	D12643_1439	0.68	404.52	a/b	Chr01_39977978
212	D221618_100	3.39	407.9	a/b
213	D134013_364	2.76	410.66	a/b
214	D171563_234	3.53	414.19	b/a
215	D10371_2228	2.86	417.05	b/a	Chr01_41348998
216	D12150_1170	8.54	425.59	a/b	Chr01_42221596
217	D10183_1933	1.48	427.07	a/b	Chr01_42350727
218	D45384_865	2.07	429.15	a/b	Chr01_42828933
219	D88105_536	1.39	430.54	a/b	Chr01_42614201
220	D22216_962	3.48	434.01	b/a	Chr01_42955379
221	D1161_629	3.58	437.59	a/b	Chr01_43706250
222	D26146_1057	2.14	439.73	b/a	Chr01_43343829
223	D198565_331	0.69	440.42	b/a	Chr01_44036332
224	D97948_405	1.41	441.83	b/a	Chr01_44626244
225	D11317_1917	0.71	442.54	a/b	Chr01_44257105
226	D15317_644	4.85	447.38	b/a
227	D236858_227	2.04	449.43	b/a
228	D29523_939	2.07	451.5	a/b
229	D13016_615	0.69	452.19	a/b
230	D164575_103	0.71	452.9	a/b	Chr01_47440882
231	D12693_1805	0.71	453.61	b/a	Chr01_47422885
232	D10707_1108	3.71	457.31	b/a	Chr01_48797771
233	D5492_2201	2.96	460.28	b/a	Chr01_49074996
234	D1550_1595	0.68	460.96	a/b	Chr01_49160444
235	D196516_141	1.48	462.44	a/b
236	D91047_358	3.08	465.52	b/a	Chr01_49717557
237	D5461_990	1.47	466.99	b/a	Chr01_49943349
238	D4491_3174	0.71	467.7	a/b	Chr01_50139268
239	D17698_1424	0.69	468.39	a/b
240	D41290_601	2.8	471.2	a/b	Chr01_49782704

## Sheet: DeltoidesGrp2
No.	SNP	Genetic distance	Cumulative distance	Linkage phase	Associated SNPs in the reference genome
1	D29739_690	0	0	a/b	Chr02_293828	Chr02_293850
2	D5143_1523	1.48	1.48	a/b	Chr02_761832
3	D23708_818	0.69	2.17	a/b	Chr02_702801
4	D10461_2508	1.38	3.55	a/b	Chr02_253351	Chr02_259910
5	D188_2423	1.36	4.91	b/a	Chr02_108040
6	D86191_436	0.68	5.59	b/a	Chr02_660747
7	D16570_931	0.7	6.29	b/a	Chr02_483353
8	D26056_138	0.71	7	b/a	Chr02_628218
9	D60050_817	2.96	9.96	b/a	Chr02_1116367
10	D47234_452	1.47	11.44	a/b	Chr02_1116535
11	D65577_129	2.03	13.47	a/b	Chr02_1362141
12	D6951_1507	1.37	14.84	b/a	Chr02_1400335
13	D24440_1112	0.68	15.52	a/b	Chr02_1529052	Chr02_1537809	Chr02_1814170
14	D102497_390	0.71	16.23	a/b	Chr02_1742477
15	D17838_1397	2.33	18.56	b/a
16	D23735_625	3.83	22.39	a/b	Chr02_2490701
17	D3557_2545	1.39	23.78	a/b	Chr02_2313392
18	D20473_872	1.37	25.15	a/b	Chr02_2089834
19	D17706_1196	1.37	26.52	b/a	Chr02_2213736
20	D239004_115	1.41	27.93	b/a
21	D66222_585	2.82	30.75	b/a	Chr02_2532178	Chr02_2696225
22	D28799_428	0.68	31.43	b/a	Chr02_2556346	Chr02_2556381
23	D11123_1323	0.67	32.1	a/b	Chr02_2732078	Chr02_2754000
24	D26006_529	2.7	34.8	a/b	Chr02_2874837
25	D46102_372	3.41	38.21	b/a
26	D47479_1001	1.43	39.64	b/a
27	D15583_1920	2.29	41.93	b/a	Chr02_3582788
28	D57163_372	2.29	44.22	b/a	Chr02_3408113
29	D55783_753	0.71	44.93	b/a	Chr02_3269034
30	D37949_850	1.42	46.35	a/b	Chr02_3489043
31	D46296_619	1.41	47.76	a/b	Chr02_3180227
32	D181578_53	0.67	48.43	a/b	Chr02_3076299	Chr02_3106211
33	D16162_889	1.38	49.81	a/b	Chr02_3187659
34	D344_532	2.1	51.91	a/b
35	D25295_1465	2.7	54.62	a/b	Chr02_3708493
36	D164875_176	2.04	56.66	a/b	Chr02_3814676
37	D62201_140	3.48	60.13	b/a	Chr02_4453870	Chr02_4453904
38	D19867_145	0.68	60.81	a/b	Chr02_4192193	Chr02_4288500
39	D241226_125	0.67	61.48	b/a
40	D52001_965	1.47	62.95	b/a	Chr02_4528506	Chr02_4528518
41	D20289_379	1.54	64.49	a/b	Chr02_4513556
42	D5601_2245	0.71	65.2	b/a	Chr02_4581004
43	D1494_644	0.75	65.95	a/b	Chr02_4609423
44	D52041_355	1.49	67.45	b/a	Chr02_4591371
45	D38340_1127	2.76	70.21	b/a	Chr02_4948393
46	D26785_1023	1.34	71.55	a/b	Chr02_4991351
47	D12664_1654	2.01	73.56	a/b
48	D16438_1736	1.42	74.98	b/a	Chr02_5349744
49	D234655_113	2.86	77.84	b/a	Chr02_5508717
50	D22406_469	1.44	79.28	a/b	Chr02_5314004
51	D86781_440	2.24	81.52	a/b	Chr02_5848341
52	D25263_1212	1.47	83	a/b	Chr02_6041478
53	D15393_581	1.52	84.52	a/b	Chr02_5888686
54	D25009_129	0.76	85.28	a/b	Chr02_5910341
55	D1708_4739	1.44	86.72	b/a	Chr02_6419373
56	D32302_557	1.43	88.15	a/b	Chr02_6540105
57	D11356_2425	0.69	88.84	a/b	Chr02_6271334	Chr02_6492911
58	D39036_466	2.67	91.51	b/a	Chr02_6745741	Chr02_6784442
59	D4720_2234	0.67	92.18	b/a	Chr02_6904945
60	D75790_592	2.03	94.21	b/a	Chr02_7055996	Chr02_7062411
61	D6678_1206	2.76	96.97	b/a	Chr02_7286553
62	D60370_233	2.78	99.76	b/a	Chr02_7210018
63	D12956_472	1.37	101.13	b/a	Chr02_7544290	Chr02_7548289	Chr02_7548309
64	D23871_992	1.4	102.53	b/a	Chr02_7532860
65	D163034_258	2.84	105.37	a/b	Chr02_7443462
66	D33756_557	0.71	106.08	b/a	Chr02_7548587
67	D105980_294	2.88	108.96	a/b	Chr02_7825732
68	D76293_482	0.68	109.64	b/a	Chr02_7821898	Chr02_7822131	Chr02_7822152
69	D7204_1214	0.67	110.31	b/a	Chr02_8026067
70	D39006_508	0.69	111	a/b	Chr02_7919830
71	D20286_463	3.03	114.04	b/a
72	D168245_350	2.96	117	b/a	Chr02_8208662
73	D5917_1215	2.07	119.07	a/b	Chr02_8131991
74	D10990_365	1.38	120.45	a/b
75	D31051_776	3.43	123.88	b/a	Chr02_8518742
76	D17058_1355	0.69	124.57	b/a	Chr02_8559057
77	D5341_2634	1.38	125.95	b/a	Chr02_8624972	Chr02_8716244	Chr02_9051290
78	D53599_700	0.69	126.64	a/b	Chr02_8655116
79	D37586_483	1.39	128.03	b/a	Chr02_9267355
80	D2445_485	2.11	130.14	b/a	Chr02_9107767
81	D70359_276	1.41	131.55	b/a	Chr02_9323509
82	D11506_747	0.68	132.23	a/b
83	D184662_162	1.4	133.63	b/a	Chr02_9333070
84	D23915_987	2.76	136.39	b/a
85	D31541_755	0.68	137.07	a/b
86	D81345_297	2.74	139.82	a/b	Chr02_9750389	Chr02_9751927
87	D10154_2503	1.43	141.25	a/b	Chr02_9925078
88	D12983_264	2.86	144.11	a/b	Chr02_10206793
89	D55103_244	4.36	148.47	b/a	Chr02_10465304
90	D2054_1102	3.8	152.27	a/b	Chr02_10493660
91	D81832_514	1.53	153.8	a/b	Chr02_10554053
92	D176003_201	3.77	157.57	b/a
93	D30374_899	2.07	159.64	a/b	Chr02_11087911	Chr02_11094755	Chr02_11105159	Chr02_11105204
94	D53565_923	0.72	160.36	a/b	Chr02_11079242
95	D35066_337	3.63	163.98	b/a	Chr02_11512389
96	D106424_355	6.41	170.4	b/a	Chr02_11745621
97	D46343_490	2.88	173.28	b/a	Chr02_11888770
98	D9675_2205	0.7	173.98	a/b	Chr02_12049950
99	D944_5558	0.71	174.69	b/a
100	D17312_247	0.71	175.4	b/a	Chr02_12286356
101	D26034_1502	10.06	185.46	b/a
102	D49199_611	9.06	194.52	b/a
103	D50100_449	0.73	195.25	b/a	Chr02_12300720
104	D21404_918	2.96	198.22	b/a	Chr02_12390185
105	D63658_351	2.99	201.21	a/b	Chr02_12376228
106	D5465_2578	1.39	202.6	b/a	Chr02_12549675
107	D59481_285	5.02	207.62	a/b	Chr02_12629734
108	D30947_1383	7.19	214.81	b/a
109	D73564_639	0.67	215.48	b/a	Chr02_13031340
110	D1504_2757	1.44	216.92	a/b	Chr02_13180325
111	D297_729	1.44	218.36	a/b	Chr02_13214116	Chr02_13219365
112	D56445_377	1.34	219.7	a/b	Chr02_13638779	Chr02_13730926
113	D9909_2126	1.34	221.04	b/a	Chr02_13239429	Chr02_13315944	Chr02_13461144
114	D17260_1739	4.42	225.46	b/a
115	D9270_562	5.21	230.67	b/a	Chr02_13954621
116	D9567_469	0.7	231.37	a/b
117	D45281_413	2.84	234.21	a/b	Chr02_14707396	Chr02_14707404
118	D11147_619	1.4	235.61	a/b	Chr02_14830459
119	D49007_683	0.68	236.29	a/b	Chr02_14694541	Chr02_14794445	Chr02_14804579	Chr02_14817932
120	D2302_3031	2.9	239.19	a/b
121	D30521_871	2.16	241.36	b/a	Chr02_15237824	Chr02_15250266	Chr02_15476094	Chr02_15476122	Chr02_15476172	Chr02_15720521
122	D81509_303	0.74	242.1	b/a
123	D48044_960	1.47	243.57	b/a	Chr02_15882036	Chr02_15882046
124	D1317_5343	3.51	247.07	a/b	Chr02_15939244
125	D63542_824	1.41	248.48	a/b	Chr02_15956001
126	D166066_223	0.72	249.2	a/b
127	D6709_1820	0.72	249.92	a/b	Chr02_16143126
128	D14299_1867	0.69	250.61	a/b	Chr02_21315148
129	D5810_301	2.24	252.85	b/a	Chr02_16906865
130	D17354_1879	0.74	253.59	b/a	Chr02_21142556
131	D26882_990	1.44	255.03	b/a	Chr02_19450546
132	D18171_1888	2.31	257.35	b/a
133	D39900_114	3.13	260.48	b/a	Chr02_21798075
134	D167400_241	7.52	268	b/a
135	D80323_526	9.53	277.53	a/b	Chr02_21972996
136	D18052_1311	2.24	279.77	a/b	Chr02_22235697
137	D18763_1304	1.48	281.25	b/a	Chr02_22265618
138	D10410_2301	1.37	282.62	b/a	Chr02_22676162
139	D57333_580	2.08	284.7	a/b	Chr02_22645994
140	D73144_152	0.69	285.39	a/b	Chr02_22931871	Chr02_22931877
141	D21046_1639	0.67	286.06	a/b	Chr02_22928527
142	D161216_159	1.37	287.43	a/b
143	D26029_481	2.04	289.48	a/b	Chr02_22995692	Chr02_22997307	Chr02_23055568
144	D13415_412	0.67	290.15	b/a	Chr02_23017081	Chr02_23098545
145	D21041_1586	1.4	291.55	b/a
146	D26007_455	4.3	295.85	a/b	Chr02_23364820
147	D15361_1590	2.82	298.67	b/a
148	D1863_4130	0.69	299.36	b/a	Chr02_23510602
149	D67466_605	0.72	300.08	a/b	Chr02_23516422
150	D13019_1559	1.45	301.53	a/b	Chr02_23665841
151	D27783_825	0.7	302.23	b/a	Chr02_23637563
152	D87489_341	4.92	307.15	b/a	Chr02_23950831
153	D41540_879	5.96	313.1	b/a	Chr02_24168316
154	D89413_462	0.77	313.87	a/b
155	D7049_660	1.41	315.28	b/a	Chr02_24110442
156	D352_2063	3.46	318.74	b/a	Chr02_24380057
157	D50279_385	1.39	320.13	b/a	Chr02_24388199
158	D18339_546	2.7	322.83	a/b	Chr02_24480878
159	D26030_961	2.8	325.64	b/a	Chr02_24553918
160	D26594_587	1.47	327.11	b/a	Chr02_24760871
161	D180188_340	0.72	327.83	a/b
162	D21553_571	0.72	328.55	a/b	Chr02_24743326

## Sheet: DeltoidesGrp3
No.	SNP	Genetic distance	Cumulative distance	Linkage phase	Associated SNPs in the reference genome
1	D20763_344	0	0	a/b	Chr03_370703
2	D58619_662	2.9	2.9	a/b	Chr03_350933
3	D28136_841	0.68	3.58	a/b	Chr03_53454	Chr06_9634
4	D1736_2115	3.39	6.97	b/a	Chr03_539011
5	D32151_1071	2.72	9.69	a/b	Chr03_769252	Chr03_784248
6	D6165_2292	0.71	10.4	b/a	Chr03_821831
7	D162602_89	0.72	11.12	b/a	Chr03_826617
8	D128908_152	2.94	14.06	b/a
9	D4635_723	3.63	17.69	b/a
10	D11938_635	0.7	18.39	b/a	Chr03_2362142
11	D179195_330	1.44	19.83	a/b	Chr03_2529727
12	D24430_939	0.69	20.52	a/b
13	D24984_260	0.67	21.19	a/b	Chr03_2848759
14	D61007_881	1.35	22.54	a/b	Chr03_2627922
15	D37149_338	1.36	23.9	a/b	Chr03_2695420
16	D5726_2783	0.68	24.58	b/a	Chr03_2848525	Chr03_2861805	Chr03_2878325
17	D11796_421	3.33	27.92	a/b	Chr03_3986066
18	D1436_5108	2.76	30.68	b/a	Chr03_5153527
19	D4682_1818	3.69	34.37	a/b	Chr03_4004097
20	D107384_448	1.54	35.91	a/b
21	D21280_582	0.76	36.67	b/a	Chr03_5443585
22	D7316_1586	0.7	37.37	b/a
23	D3808_3310	0.7	38.07	b/a	Chr03_4019840
24	D93279_225	2.1	40.17	b/a	Chr03_7041941
25	D2971_2525	5.17	45.34	b/a	Chr03_7223073
26	D20500_882	4.3	49.64	a/b	Chr03_6152906
27	D17681_1686	0.68	50.32	a/b
28	D72808_780	0.68	51	b/a	Chr03_7838852	Chr03_7883755
29	D47010_405	2.05	53.05	a/b
30	D16335_722	2.78	55.83	b/a	Chr03_8221836
31	D65617_395	4.12	59.95	a/b	Chr03_8300674
32	D5991_372	1.35	61.3	b/a	Chr03_8400687	Chr03_8404569
33	D19064_1104	6.37	67.68	b/a	Chr03_8632889
34	D128224_310	7.3	74.98	a/b	Chr03_8822611
35	D10031_423	2.88	77.86	a/b	Chr03_9441388
36	D22581_778	0.72	78.58	b/a	Chr03_9438492
37	D21641_1424	0.72	79.3	a/b	Chr03_9239061
38	D17235_313	2.1	81.4	a/b	Chr03_9729011	Chr03_9734984	Chr03_9752399	Chr03_9841255	Chr03_9845278
39	D1407_3032	0.67	82.07	a/b	Chr03_9952450
40	D9335_1972	0.69	82.76	a/b
41	D3380_1566	2.05	84.81	a/b	Chr03_10126476
42	D75984_328	1.36	86.17	b/a	Chr03_10205226
43	D5147_1537	0.69	86.86	a/b	Chr03_10257993
44	D30739_1190	0.69	87.55	b/a	Chr03_10370625
45	D124857_253	1.48	89.03	a/b	Chr03_10459611
46	D62658_938	1.48	90.51	b/a	Chr03_10504213
47	D17334_1260	1.34	91.85	b/a	Chr03_10628789
48	D24323_1123	1.42	93.27	a/b	Chr03_10806005
49	D5878_1503	2.21	95.49	a/b	Chr03_11075151
50	D6844_371	1.42	96.91	a/b	Chr03_11008444	Chr03_11103698
51	D120907_393	2.01	98.92	a/b	Chr03_11217018
52	D18265_175	1.42	100.34	b/a	Chr03_11249171
53	D21209_1170	3.58	103.91	a/b	Chr03_11355939	Chr03_11378282
54	D36244_1010	0.68	104.59	b/a	Chr03_11355962	Chr03_11433194
55	D21462_1677	0.68	105.27	b/a	Chr03_11498606
56	D765_3095	2.05	107.33	b/a	Chr03_11686918	Chr03_11750076
57	D56234_347	1.46	108.79	b/a	Chr03_11917574
58	D12930_624	0.77	109.56	b/a	Chr03_12139604
59	D50114_630	1.47	111.03	b/a	Chr03_12212681
60	D20273_1432	2.08	113.11	b/a	Chr03_12443202
61	D1244_2677	0.68	113.79	a/b	Chr03_12595558
62	D3608_2235	2.7	116.49	b/a	Chr03_12677663	Chr03_12829827	Chr03_12879493	Chr03_12885986	Chr03_12928865
63	D38420_730	6.11	122.6	b/a
64	D29016_444	5.96	128.56	b/a	Chr03_13245769
65	D67751_528	0.73	129.29	b/a	Chr03_13304575
66	D31632_527	0.67	129.96	b/a	Chr03_13350521
67	D10368_961	0.72	130.68	b/a	Chr03_13515423
68	D12877_1968	3.08	133.76	b/a	Chr03_13530642
69	D115002_346	3.03	136.8	b/a	Chr03_13465838
70	D270853_234	2.13	138.93	b/a	Chr03_13667253
71	D1591_3542	1.45	140.38	a/b	Chr03_14171555
72	D108126_306	2.96	143.34	a/b	Chr03_13957860
73	D17252_405	3.46	146.8	a/b
74	D112391_170	3.71	150.5	a/b
75	D15745_1091	2.92	153.43	a/b	Chr03_14399494
76	D55009_693	2.01	155.44	a/b	Chr03_14263442
77	D285168_237	2.13	157.57	a/b
78	D13095_511	2.24	159.81	a/b	Chr03_14564562
79	D89168_475	2.14	161.95	a/b	Chr03_14633510
80	D9234_1743	1.33	163.28	b/a	Chr03_15114558	Chr03_15221895
81	D95330_350	1.38	164.66	b/a	Chr03_15359554
82	D4243_2967	1.47	166.13	a/b	Chr03_15564842
83	D83243_552	2.86	169	a/b	Chr03_15820741	Chr03_15824515
84	D18036_1004	2.01	171.01	a/b	Chr03_15815682
85	D10965_672	1.42	172.43	a/b
86	D16843_858	3.05	175.48	b/a	Chr03_16008564
87	D95602_234	2.94	178.42	a/b	Chr03_15863025
88	D73878_499	1.38	179.81	a/b	Chr03_16050531
89	D23829_421	2.11	181.92	b/a	Chr03_16354636
90	D76795_600	1.37	183.29	a/b	Chr03_16350289
91	D62231_777	1.37	184.66	a/b	Chr03_16478787
92	D146514_397	1.38	186.04	a/b	Chr03_16644239
93	D4468_3126	2.04	188.08	a/b	Chr03_16894880
94	D12072_933	2.14	190.22	b/a	Chr03_16829233
95	D815_6046	0.74	190.96	a/b	Chr03_16556484
96	D60661_686	2.13	193.09	b/a	Chr03_17179174
97	D24853_1456	0.68	193.77	a/b	Chr03_17057302
98	D8534_1955	2.05	195.82	b/a
99	D31149_345	2.05	197.87	b/a	Chr03_17208339
100	D47981_432	0.69	198.56	b/a	Chr03_17421390
101	D39002_363	0.68	199.24	b/a	Chr03_17314792	Chr03_17314995	Chr03_17355463	Chr03_17355654	Chr03_17398335
102	D14895_1127	2.68	201.93	b/a	Chr03_17580150
103	D129376_288	1.35	203.28	b/a	Chr03_17684986
104	D44949_579	2.05	205.33	b/a	Chr03_17862057
105	D11024_1205	0.72	206.05	b/a
106	D54261_434	2.13	208.18	b/a	Chr03_18068560
107	D54221_401	1.36	209.54	a/b	Chr03_18062611
108	D45764_92	3.43	212.96	a/b
109	D51662_801	0.68	213.64	a/b	Chr03_17932013
110	D7249_521	3.53	217.17	a/b	Chr03_18104691
111	D14107_1987	3.74	220.91	b/a	Chr03_18264382
112	D17840_1013	1.49	222.4	b/a	Chr03_18492347
113	D10974_296	3.53	225.92	b/a	Chr03_18734085
114	D13610_1006	2.17	228.1	b/a	Chr03_18808327
115	D115698_275	3.17	231.27	a/b
116	D10283_2197	2.96	234.23	a/b	Chr03_18904957
117	D20295_309	2.13	236.36	b/a
118	D29362_528	1.46	237.82	a/b	Chr03_19245093
119	D5811_518	2.17	240	b/a	Chr03_19439497	Chr03_19439503
120	D55108_786	0.74	240.74	a/b	Chr03_19423143
121	D193539_144	2.9	243.64	b/a
122	D42519_360	0.7	244.34	b/a	Chr03_19641022
123	D29628_792	0.72	245.06	a/b	Chr03_19663402
124	D67625_599	2.8	247.86	b/a	Chr03_19935627
125	D269_3777	2.07	249.93	a/b	Chr03_20427550
126	D9678_889	0.69	250.62	a/b	Chr03_20435376
127	D21761_1351	2.07	252.69	a/b	Chr03_20501889
128	D20233_955	3.46	256.15	b/a	Chr03_21106349
129	D7589_2173	0.68	256.83	b/a
130	D35310_949	1.34	258.17	b/a	Chr03_21418545
131	D90206_262	1.35	259.52	b/a	Chr03_21640532
132	D190406_340	1.4	260.92	b/a	Chr03_21544749
133	D94279_274	0.7	261.62	b/a	Chr03_21511786
134	D105048_261	17.6	279.22	b/a

## Sheet: DeltoidesGrp4
No.	SNP	Genetic distance	Cumulative distance	Linkage phase	Associated SNPs in the reference genome
1	D90793_135	0	0	a/b
2	D12145_1334	5.83	5.83	a/b	Chr04_657844	Chr04_668778	Chr04_843518
3	D20418_1367	1.47	7.3	a/b	Chr04_267133
4	D29878_631	2.27	9.57	b/a
5	D3285_2884	1.38	10.95	b/a	Chr04_162220
6	D90332_308	1.34	12.29	b/a	Chr04_424399
7	D15588_693	2.96	15.25	b/a	Chr04_1072183
8	D2031_2881	2.31	17.56	a/b
9	D29817_157	2.82	20.39	b/a	Chr04_1468388
10	D40099_1159	4.06	24.45	b/a	Chr04_2252244
11	D25564_651	0.68	25.13	b/a	Chr04_2387419
12	D49208_788	2.04	27.17	a/b	Chr04_2485646
13	D52874_376	2.08	29.25	a/b
14	D194810_237	2.1	31.35	b/a	Chr04_2641513	Chr04_2683277
15	D57235_691	1.39	32.74	b/a	Chr04_2674547
16	D56597_211	4.49	37.23	b/a	Chr04_2780954
17	D24065_544	0.75	37.98	b/a	Chr04_2763716
18	D6629_1538	1.5	39.48	b/a
19	D75935_403	2.19	41.67	a/b
20	D47786_1059	2.04	43.71	a/b
21	D156_3428	2.11	45.83	b/a	Chr04_2961128
22	D77925_371	0.74	46.57	b/a	Chr04_3178593
23	D109071_289	2.24	48.81	b/a	Chr04_3767049
24	D2446_65	2.13	50.94	a/b	Chr08_9149411	Chr08_9149461
25	D1648_1033	0.68	51.62	a/b	Chr04_3617427
26	D64069_91	2.7	54.32	a/b	Chr04_3978950
27	D64985_508	2	56.32	a/b	Chr04_4174573
28	D8156_1108	0.71	57.03	b/a
29	D18904_990	2.86	59.9	b/a	Chr04_4621758
30	D40735_456	1.4	61.3	a/b
31	D7634_1707	2.9	64.2	b/a
32	D85690_90	4.27	68.47	a/b	Chr04_5210943
33	D68172_631	1.42	69.89	a/b	Chr04_5249841
34	D6584_3043	3.53	73.42	a/b	Chr04_5615143
35	D11634_800	2.76	76.18	a/b	Chr04_5626761
36	D139096_168	2.86	79.04	a/b	Chr04_6262447
37	D59145_344	2.14	81.18	b/a	Chr04_6704005
38	D36378_1169	1.46	82.64	b/a	Chr04_6578177
39	D7290_867	0.74	83.38	b/a
40	D5470_908	0.72	84.1	b/a
41	D109094_298	2.19	86.3	a/b	Chr04_6656237
42	D121348_513	6.84	93.14	a/b	Chr04_6908852
43	D10196_1806	2.94	96.08	b/a
44	D31717_871	9.19	105.27	b/a	Chr04_7084681
45	D81912_257	8.85	114.12	b/a
46	D7892_2616	0.71	114.83	b/a	Chr04_7100233	Chr04_7151875	Chr04_7457112
47	D2358_3105	0.69	115.52	a/b	Chr04_7471268
48	D54377_327	2.26	117.79	b/a
49	D11969_2316	2.22	120.01	a/b	Chr04_7684934
50	D154259_375	2.1	122.11	a/b
51	D44110_663	2.13	124.24	b/a	Chr04_8509989	Chr04_8509998	Chr04_8680345
52	D42494_481	0.7	124.94	a/b	Chr04_8833817
53	D61844_698	0.69	125.63	a/b	Chr04_8757077
54	D168759_314	2.04	127.67	b/a
55	D12305_244	0.67	128.34	a/b	Chr04_8922525	Chr04_8969754
56	D17413_107	4.15	132.49	b/a	Chr04_10193772
57	D1178_4280	2.16	134.65	a/b	Chr04_12152118
58	D145841_163	2.17	136.82	b/a	Chr04_10812128
59	D1726_1041	0.72	137.54	b/a	Chr04_12148173
60	D36148_431	1.46	139	b/a
61	D77432_521	2.24	141.25	a/b	Chr04_14790198
62	D63783_358	1.4	142.65	a/b	Chr04_10687482
63	D12690_231	2.88	145.53	b/a	Chr04_15384432
64	D24091_849	2.14	147.67	a/b
65	D17145_709	1.46	149.13	b/a	Chr04_15510360
66	D36040_1161	2.29	151.42	a/b	Chr04_16014242
67	D78988_228	1.46	152.88	a/b	Chr04_16318087
68	D19482_1673	1.39	154.27	b/a	Chr04_15948652
69	D36161_1068	2.84	157.12	b/a	Chr04_16632331
70	D2301_2807	0.72	157.84	b/a	Chr04_16502592
71	D266_4207	0.68	158.52	a/b	Chr04_16908305	Chr04_16976364
72	D17872_1303	0.68	159.2	b/a	Chr04_16850846
73	D174984_121	1.35	160.55	b/a	Chr04_16985068	Chr04_17027205	Chr04_17027343	Chr04_17048279
74	D57110_266	6.24	166.79	a/b
75	D29612_329	6.19	172.98	a/b
76	D7474_2896	3.58	176.56	a/b	Chr04_17992597
77	D163629_369	0.72	177.28	a/b	Chr04_17843395
78	D69869_319	3.48	180.75	a/b	Chr04_17777105
79	D1060_2812	2.1	182.85	a/b	Chr04_17937544
80	D33549_461	1.37	184.22	a/b	Chr04_17695741
81	D31404_1111	0.71	184.93	a/b
82	D28007_974	5.02	189.95	b/a	Chr04_18688144
83	D49074_915	2.08	192.03	a/b	Chr04_18758969
84	D24233_203	1.4	193.43	a/b
85	D51275_619	0.69	194.12	a/b	Chr04_19071231	Chr04_19071249
86	D95960_41	2.05	196.17	a/b
87	D60930_397	0.68	196.85	b/a	Chr04_19162686	Chr04_19219592
88	D156664_146	1.45	198.3	b/a	Chr04_19347629
89	D24680_468	1.5	199.8	a/b
90	D9497_1859	2.16	201.97	b/a	Chr04_19449494
91	D7338_856	1.42	203.39	b/a	Chr04_19598499
92	D9593_1152	2.21	205.6	a/b	Chr04_19772367
93	D64176_310	0.71	206.31	b/a	Chr04_20045598
94	D29320_1123	1.45	207.76	a/b
95	D11414_2116	3.01	210.77	b/a	Chr04_20117454
96	D3908_2577	2.82	213.59	a/b	Chr04_20204519
97	D33157_1021	1.4	214.99	b/a
98	D10098_1179	2.8	217.8	a/b	Chr04_20452276
99	D34697_924	0.74	218.54	a/b
100	D15462_1503	3.83	222.37	b/a
101	D168596_120	1.45	223.82	b/a	Chr04_21001396
102	D36142_938	1.43	225.25	a/b	Chr04_21260167
103	D50162_975	0.7	225.95	a/b	Chr04_21354726
104	D27993_1232	2.22	228.17	b/a
105	D5507_244	2.92	231.09	b/a	Chr04_21731477
106	D7795_1992	0.73	231.82	b/a	Chr04_21871292
107	D170659_144	1.52	233.34	b/a	Chr04_22255206
108	D15652_713	0.7	234.04	b/a	Chr04_22211769	Chr04_22246810
109	D174923_110	0.68	234.72	a/b	Chr04_22399861
110	D11005_2165	0.68	235.4	a/b	Chr04_22448809
111	D27190_1099	3.51	238.91	b/a	Chr04_22925948
112	D134_3449	3.48	242.38	b/a	Chr04_23186491
113	D45873_630	2.86	245.25	a/b
114	D15007_768	0.75	246	a/b	Chr04_23367037
115	D29539_340	1.43	247.43	b/a	Chr04_23326286	Chr04_23417390	Chr04_23417408
116	D17209_1750	0.68	248.11	a/b	Chr04_23545170
117	D44109_549	0.69	248.8	b/a	Chr04_23632209
118	D2709_1143	0.7	249.5	b/a
119	D5483_1444	2.21	251.71	b/a	Chr04_24093734
120	D2899_1046	2.29	254	a/b	Chr04_24029866

## Sheet: DeltoidesGrp5
No.	SNP	Genetic distance	Cumulative distance	Linkage phase	Associated SNPs in the reference genome
1	D18782_521	0	0	a/b
2	D11451_406	2.16	2.16	a/b
3	D14748_1137	2.76	4.92	b/a	Chr05_312985
4	D5791_1275	0.68	5.6	a/b	Chr05_170818
5	D12061_1707	1.35	6.95	b/a	Chr05_216355
6	D25313_526	2.04	9	a/b	Chr05_325692
7	D43507_320	1.36	10.36	a/b	Chr05_322728
8	D268448_164	2.74	13.1	b/a
9	D13641_2121	2.05	15.15	a/b	Chr05_808481
10	D848_2103	1.35	16.5	a/b
11	D4313_2541	2.16	18.66	a/b	Chr05_1836882
12	D26455_1118	0.74	19.4	a/b	Chr05_1940733
13	D40308_688	0.7	20.1	b/a	Chr05_1855448
14	D52842_631	1.35	21.45	a/b	Chr05_1884862
15	D176800_125	3.51	24.96	b/a	Chr05_2548965
16	D18234_1647	5.65	30.61	b/a
17	D62237_793	5.58	36.19	b/a	Chr05_2902007
18	D28687_926	0.71	36.9	a/b	Chr05_2762612
19	D38732_959	1.45	38.36	a/b
20	D33855_1145	1.41	39.77	a/b
21	D30925_1040	2.21	41.98	a/b	Chr05_3683060
22	D20492_636	2.94	44.92	a/b
23	D6510_118	0.68	45.6	a/b	Chr05_3655868
24	D35307_1116	0.74	46.34	b/a	Chr05_3713244
25	D35636_1018	0.74	47.08	b/a
26	D68898_384	2.04	49.12	b/a	Chr05_4465833
27	D48996_623	1.4	50.52	b/a	Chr05_4627313
28	D33060_290	1.41	51.93	b/a	Chr05_4706726
29	D113146_508	2.1	54.03	a/b	Chr05_4862738
30	D15540_977	1.39	55.42	a/b	Chr05_4965586
31	D3331_2326	1.46	56.88	a/b	Chr05_4997481
32	D10377_660	0.75	57.63	a/b	Chr05_5219055
33	D36338_742	1.42	59.05	b/a	Chr05_5296251
34	D23287_920	0.71	59.76	b/a	Chr05_5291745
35	D28428_1118	4.27	64.04	b/a	Chr05_5336563	Chr05_5342273	Chr05_5392131	Chr05_5392145	Chr05_5554334
36	D22578_693	4.12	68.15	a/b	Chr05_5374340
37	D23254_863	6.28	74.44	a/b	Chr05_5940913
38	D1845_1253	3.46	77.89	a/b	Chr05_5935178
39	D50084_242	2.08	79.97	b/a	Chr05_6114226
40	D3643_3871	1.37	81.34	a/b	Chr05_6190421
41	D33544_343	2.82	84.17	b/a
42	D190988_222	2.11	86.28	a/b	Chr05_6997643	Chr05_7069650
43	D10752_1724	4.98	91.26	b/a	Chr05_7867537
44	D19569_1555	0.71	91.97	b/a	Chr05_7777494
45	D16337_1253	0.71	92.68	b/a
46	D6762_1495	0.71	93.39	b/a	Chr05_8487531
47	D26548_395	1.42	94.81	a/b	Chr05_8451903
48	D824_4141	1.44	96.25	b/a	Chr05_8519726
49	D16330_1393	1.47	97.72	b/a	Chr05_8951115
50	D2749_1883	0.72	98.44	b/a	Chr05_8802625
51	D35423_459	0.68	99.12	b/a	Chr05_9014829	Chr05_9028865
52	D33876_1019	0.68	99.8	b/a	Chr05_9057446
53	D17765_876	1.37	101.17	b/a	Chr05_9111660
54	D16380_1689	1.44	102.61	a/b	Chr05_9465655
55	D17550_38	0.71	103.32	a/b	Chr05_9520062
56	D41223_894	2.01	105.33	a/b	Chr05_9830921	Chr05_9964174	Chr05_10009375
57	D6158_1257	0.69	106.02	b/a	Chr05_10435037
58	D19361_994	1.4	107.42	a/b	Chr05_10465097
59	D41693_744	2.08	109.5	b/a	Chr05_10579996
60	D43726_955	0.73	110.23	b/a
61	D55359_301	2.22	112.45	a/b	Chr05_12411044
62	D886_1620	0.69	113.14	b/a	Chr05_11413126	Chr05_11429319	Chr05_11821258	Chr05_11982611	Chr05_12019930	Chr05_12043247	Chr05_12322464	Chr05_12620121
63	D10149_1121	2.03	115.17	a/b	Chr05_11665543	Chr05_11665545
64	D2864_1187	2.7	117.88	a/b	Chr05_17232012	Chr05_17847710
65	D49563_636	1.36	119.24	a/b	Chr05_19289817
66	D3075_2768	0.68	119.92	b/a	Chr05_18414706	Chr05_18539806	Chr05_18743468	Chr05_19170096
67	D241178_105	0.71	120.63	a/b
68	D52644_123	2.17	122.8	a/b
69	D17371_233	1.42	124.22	a/b	Chr05_12996907
70	D61569_375	1.49	125.71	b/a	Chr05_13086858
71	D20882_946	1.48	127.19	a/b	Chr05_16103173
72	D38787_986	4.21	131.4	a/b
73	D25722_852	8.12	139.52	a/b
74	D15850_640	6.07	145.59	a/b
75	D5436_2134	7.46	153.05	a/b	Chr05_19857699
76	D67591_417	1.48	154.53	a/b	Chr05_20180973	Chr05_20185196	Chr05_20185291
77	D1211_113	3.48	158.01	a/b	Chr05_20399554
78	D63670_150	1.5	159.51	a/b	Chr05_20473535
79	D19188_1404	0.74	160.25	a/b	Chr05_20422421
80	D4721_1138	1.38	161.63	a/b
81	D21038_389	2.74	164.37	b/a	Chr05_20965792
82	D107909_131	0.7	165.07	b/a	Chr05_21069544
83	D15052_1475	1.49	166.56	b/a	Chr05_21076892
84	D27161_1212	2.94	169.51	b/a	Chr05_21160986
85	D165115_276	1.37	170.88	b/a	Chr05_21210006
86	D138015_451	0.68	171.56	a/b	Chr05_21218838
87	D3064_3202	0.68	172.24	b/a	Chr05_21415312
88	D1377_208	3.58	175.81	b/a	Chr05_21730335
89	D82243_505	4.3	180.11	b/a
90	D78201_547	1.47	181.58	a/b	Chr05_21901835
91	D38990_858	2.31	183.9	a/b
92	D71196_454	1.47	185.37	a/b	Chr05_22574261
93	D55036_484	1.38	186.75	a/b	Chr05_22646521
94	D160453_227	2.17	188.92	a/b	Chr05_22686634	Chr05_22686636
95	D66157_629	1.44	190.36	b/a	Chr05_22760500
96	D13069_2042	0.68	191.04	a/b	Chr05_22756362
97	D17106_311	6.89	197.93	b/a	Chr05_23541944
98	D40325_211	1.46	199.39	a/b	Chr05_23511487
99	D9639_2323	2.27	201.66	b/a	Chr05_23668295
100	D12584_1403	1.56	203.22	a/b	Chr05_23657129
101	D38302_117	3.77	206.99	a/b	Chr05_23802974
102	D15278_525	1.49	208.48	b/a	Chr05_23923690
103	D1159_4281	0.74	209.22	a/b	Chr05_23945307
104	D60272_441	2.72	211.94	b/a	Chr05_24284508
105	D35990_226	0.67	212.62	b/a	Chr05_24340864
106	D3471_3227	0.7	213.32	b/a	Chr05_24361127
107	D13792_495	2.1	215.42	b/a	Chr05_24463975
108	D20570_1617	0.71	216.13	b/a	Chr05_24518870
109	D3618_1315	2.86	218.99	b/a	Chr05_25316070
110	D92330_644	2.88	221.87	a/b	Chr05_25528931
111	D130173_270	1.42	223.29	b/a	Chr05_25451332
112	D270_743	2	225.29	a/b	Chr05_25758424

## Sheet: DeltoidesGrp6
No.	SNP	Genetic distance	Cumulative distance	Linkage phase	Associated SNPs in the reference genome
1	D17751_1423	0	0	a/b
2	D85177_365	4.18	4.18	a/b	Chr06_1186534
3	D24744_1120	0.75	4.93	b/a	Chr06_1149604
4	D47841_276	1.49	6.42	b/a	Chr06_1069171
5	D4245_823	1.47	7.89	b/a	Chr06_526255
6	D74639_215	1.43	9.32	b/a
7	D858_4377	2.14	11.46	a/b	Chr06_683282
8	D14243_1187	1.38	12.84	a/b	Chr06_535680
9	D585_1425	0.68	13.52	b/a	Chr06_428530
10	D838_1571	2.04	15.56	b/a	Chr06_1500143
11	D794_5506	0.68	16.24	a/b	Chr06_1834398	Chr06_2156100
12	D11711_2320	1.38	17.62	b/a	Chr06_1781198
13	D84088_364	1.47	19.09	b/a	Chr06_1770340
14	D717_6045	0.74	19.83	a/b	Chr06_2273561	Chr06_2435080
15	D33539_1161	4.04	23.87	b/a	Chr06_2807693
16	D62712_434	2.74	26.62	b/a	Chr06_3118844
17	D74708_282	0.68	27.3	b/a	Chr06_3148635	Chr06_3148750	Chr06_3159210
18	D60826_702	1.33	28.63	b/a	Chr06_3398521	Chr06_3428571
19	D72351_199	1.36	29.99	a/b	Chr06_3543001
20	D49159_197	2.1	32.09	b/a	Chr06_3546184
21	D1201_2628	2.16	34.25	b/a	Chr06_3688014
22	D54282_348	2.13	36.38	a/b	Chr06_3902756
23	D80810_167	2.13	38.51	a/b
24	D33185_450	1.5	40.01	a/b	Chr06_4036634
25	D36878_96	2.21	42.22	a/b	Chr06_4223390
26	D29214_1317	3.46	45.68	a/b	Chr06_4350799
27	D19621_1566	1.37	47.05	b/a	Chr06_4566487
28	D2715_565	0.68	47.73	a/b	Chr06_4571151
29	D54163_417	2.82	50.55	a/b
30	D49705_263	1.44	51.99	a/b
31	D57059_502	2.14	54.13	a/b	Chr06_5034294
32	D181122_199	2.11	56.25	a/b
33	D37502_758	4.18	60.43	a/b	Chr06_5683323	Chr06_5730331
34	D123455_344	1.37	61.8	b/a	Chr06_5690916
35	D99149_253	5.54	67.34	b/a	Chr06_6066439
36	D26052_1278	9.99	77.33	a/b	Chr06_6146204
37	D73135_407	10.65	87.98	b/a
38	D62115_207	4.74	92.72	b/a	Chr06_7614119
39	D140930_334	2.04	94.76	a/b	Chr06_6632435
40	D83912_354	2.11	96.87	a/b
41	D10052_448	3.69	100.56	a/b	Chr06_6892188
42	D22717_610	5.02	105.58	a/b	Chr06_7993734
43	D15118_1805	0.69	106.27	a/b	Chr06_8007961
44	D62262_565	1.4	107.67	b/a	Chr06_8105448
45	D105103_387	0.72	108.39	b/a	Chr06_8163154
46	D9418_718	2.07	110.46	b/a	Chr06_8482561
47	D233463_318	2.08	112.54	b/a	Chr06_8957631
48	D7929_2754	0.69	113.23	b/a	Chr06_8818221	Chr06_8915187
49	D1245_4001	0.74	113.97	a/b	Chr06_8749452
50	D39318_455	0.74	114.71	a/b	Chr06_8821753
51	D762_4939	0.74	115.45	a/b	Chr06_8731248
52	D104816_556	2.21	117.66	a/b	Chr06_9150670
53	D60391_241	2.82	120.48	b/a	Chr06_9373232
54	D130416_380	0.72	121.2	b/a	Chr06_9677447
55	D36296_567	2.17	123.38	b/a	Chr06_9453620
56	D30088_688	2.13	125.51	b/a	Chr06_9593720
57	D95426_375	0.69	126.2	a/b	Chr06_9620912
58	D69569_230	1.36	127.56	a/b	Chr06_9466131	Chr06_9493705	Chr06_9500698
59	D100330_438	0.7	128.26	a/b	Chr06_9913189
60	D7195_2526	1.45	129.71	b/a
61	D2798_4343	0.69	130.4	b/a	Chr06_10075559
62	D5883_899	0.69	131.09	a/b	Chr06_10768887
63	D18493_271	0.72	131.81	a/b
64	D1539_1336	1.41	133.22	b/a	Chr06_11199368
65	D7669_1488	1.34	134.56	b/a	Chr06_11650539	Chr06_11882708	Chr06_11882734
66	D21500_292	0.68	135.24	b/a	Chr06_11705119
67	D47542_122	3.53	138.77	a/b	Chr06_12031011
68	D226273_120	1.39	140.16	b/a	Chr06_12030889	Chr06_12032845
69	D9300_915	0.68	140.84	b/a	Chr06_12163364	Chr06_12329883
70	D9154_921	2.03	142.87	b/a	Chr06_17780684	Chr06_17785561
71	D52499_753	0.68	143.55	b/a	Chr06_12778582	Chr06_12778635	Chr06_12778667	Chr06_12866962
72	D41986_431	0.71	144.26	b/a	Chr06_14934182
73	D24287_429	2.14	146.4	a/b	Chr06_13400647
74	D88820_288	0.7	147.1	a/b	Chr06_14036190
75	D20818_273	0.7	147.8	a/b	Chr06_14044458
76	D5401_2650	2.05	149.85	a/b	Chr06_12762733	Chr06_13069530	Chr06_13728292
77	D42278_702	4.04	153.89	a/b	Chr06_18912314
78	D97583_494	0.68	154.57	a/b	Chr06_18703931
79	D8578_2247	1.35	155.92	a/b	Chr06_19238730	Chr06_19253391	Chr06_19431581
80	D7606_2127	0.67	156.59	b/a	Chr06_18799868	Chr06_18915293	Chr06_18915329	Chr06_18918908	Chr06_19431545
81	D47109_693	0.67	157.26	b/a	Chr06_19497986	Chr06_19498231
82	D128715_382	0.68	157.94	b/a	Chr06_19622654
83	D45362_865	19.56	177.5	a/b	Chr06_19649770
84	D239710_95	21.68	199.18	a/b
85	D16704_808	3.53	202.71	b/a	Chr06_19903790
86	D114769_306	4.18	206.89	a/b	Chr06_20254789
87	D32078_218	2.08	208.97	b/a	Chr06_20337409	Chr06_20337410
88	D24575_1563	6.47	215.44	a/b	Chr06_21490242
89	D156241_201	10.94	226.38	a/b	Chr06_22575479
90	D73019_372	4.45	230.83	a/b
91	D88169_437	2.1	232.93	a/b
92	D54798_445	2.08	235.01	a/b	Chr06_23456504
93	D9663_481	2.05	237.06	b/a	Chr06_23507745
94	D15853_1650	0.68	237.74	a/b	Chr06_23511462
95	D8460_2190	0.71	238.45	a/b	Chr06_23583751
96	D431_3603	2.92	241.38	b/a	Chr06_23857623
97	D96727_508	1.39	242.77	b/a
98	D25046_769	0.71	243.48	a/b	Chr06_24097856
99	D34082_353	3.41	246.88	a/b	Chr06_24291293
100	D267873_190	2.76	249.64	a/b	Chr06_24326664
101	D26106_1398	1.44	251.08	a/b	Chr06_24343423
102	D29997_1060	1.43	252.52	a/b	Chr06_24757818
103	D28991_442	1.36	253.88	b/a	Chr06_24620523
104	D171703_363	1.37	255.25	a/b	Chr06_24703263	Chr06_24703284
105	D17457_1686	2.08	257.33	a/b	Chr06_24903671
106	D7472_779	2.16	259.49	b/a	Chr06_25062704
107	D150925_400	0.73	260.22	b/a	Chr06_25067494
108	D533_3409	2.13	262.35	b/a	Chr06_25261059
109	D6550_2435	2.84	265.19	a/b	Chr06_25362626
110	D8346_1229	1.41	266.6	a/b	Chr06_25387422
111	D1467_3584	3.43	270.03	b/a	Chr06_25477026
112	D72222_361	2.07	272.1	a/b	Chr06_25627598
113	D1502_3102	1.38	273.48	b/a	Chr06_25700288
114	D16298_1567	2	275.48	a/b	Chr06_25812206	Chr06_26037824
115	D106305_352	1.4	276.88	b/a
116	D27135_593	2.92	279.8	b/a
117	D897_3019	1.46	281.27	b/a
118	D24191_648	1.52	282.79	b/a	Chr06_26277663
119	D59845_897	2.21	285	a/b
120	D19895_739	2.74	287.74	a/b
121	D53098_424	2.08	289.82	a/b	Chr06_26353590
122	D13271_385	0.69	290.51	a/b	Chr06_26633766
123	D11027_2309	2.68	293.19	a/b	Chr06_26562054
124	D52655_971	0.74	293.93	b/a
125	D2189_1639	1.5	295.43	b/a	Chr06_26782401
126	D6992_1951	1.45	296.88	b/a	Chr06_27607071
127	D23453_338	0.75	297.63	b/a	Chr06_27667466
128	D6977_918	0.73	298.36	a/b	Chr06_27702898
129	D2654_4291	2.03	300.4	a/b
130	D2132_495	2.92	303.32	a/b	Chr06_27541688

## Sheet: DeltoidesGrp7
No.	SNP	Genetic distance	Cumulative distance	Linkage phase	Associated SNPs in the reference genome
1	D800_3331	0	0	a/b	Chr07_51744
2	D78840_724	2.05	2.05	a/b	Chr07_229150
3	D128103_261	1.36	3.41	a/b	Chr07_287660
4	D45592_121	1.34	4.75	b/a	Chr07_390363	Chr07_399489	Chr07_509557
5	D224285_174	1.38	6.13	a/b	Chr07_450595
6	D45557_638	1.38	7.51	a/b	Chr07_563621	Chr07_563653
7	D75895_128	1.34	8.85	b/a	Chr07_940122	Chr07_949222
8	D22146_1167	6.71	15.56	b/a	Chr07_1362078
9	D41118_1029	4.52	20.09	b/a	Chr07_1555053
10	D73023_519	0.69	20.78	a/b
11	D184834_332	2.72	23.5	a/b	Chr07_1490301
12	D253311_196	2.68	26.18	a/b	Chr07_1885410
13	D3501_3934	2.08	28.26	b/a	Chr07_1812115
14	D33256_599	0.69	28.95	b/a	Chr07_1923855
15	D14067_453	3.39	32.34	b/a	Chr07_2068709	Chr07_2104424
16	D23791_1219	0.67	33.01	b/a	Chr07_2206258
17	D42690_765	0.67	33.68	b/a	Chr07_2278945	Chr07_2290897
18	D8799_1181	1.37	35.05	a/b	Chr07_2546390
19	D94372_575	3.58	38.62	b/a
20	D155221_355	8.35	46.97	a/b	Chr07_2759661
21	D61114_437	1.44	48.41	a/b	Chr07_2728289	Chr07_2732082	Chr07_2732138
22	D7729_2026	2.68	51.09	a/b	Chr07_3218326
23	D8909_1166	2.72	53.82	b/a	Chr07_4078430
24	D31146_1237	2.76	56.58	a/b	Chr07_4874329
25	D110381_330	0.71	57.29	a/b	Chr07_4341124
26	D19005_1552	1.54	58.83	b/a	Chr07_5291266
27	D6294_215	0.74	59.57	a/b	Chr07_5228685
28	D4916_2323	0.68	60.25	a/b	Chr07_5747946
29	D4597_1715	1.37	61.62	b/a	Chr07_5829612
30	D252633_201	2.03	63.65	a/b	Chr07_6101189
31	D29944_941	1.46	65.11	a/b	Chr07_5817149
32	D189096_255	0.73	65.84	a/b	Chr07_8285813
33	D22584_230	0.7	66.54	b/a	Chr07_8697805
34	D43616_461	1.42	67.96	b/a
35	D30449_694	2.11	70.07	a/b
36	D41855_389	1.36	71.43	b/a	Chr07_9059564	Chr07_9259790	Chr07_9919185	Chr07_10042202
37	D203288_338	5.83	77.26	b/a
38	D17463_1712	3.77	81.03	b/a	Chr07_9402881
39	D132339_360	1.44	82.47	b/a
40	D28443_522	1.49	83.96	a/b	Chr07_10037646
41	D26859_125	0.73	84.69	a/b	Chr07_9735191	Chr07_9915926	Chr07_10063104
42	D7146_1903	0.67	85.36	a/b	Chr07_10174899
43	D5520_742	1.37	86.73	a/b	Chr07_10181801
44	D22340_1539	2.76	89.49	a/b	Chr07_10644035
45	D9372_2200	2.07	91.56	b/a	Chr07_11227799
46	D6274_1821	1.39	92.95	b/a
47	D73279_531	1.37	94.32	a/b
48	D107240_252	1.36	95.68	b/a	Chr07_11781937
49	D49812_308	1.37	97.05	b/a	Chr07_11938311
50	D118245_508	1.46	98.51	a/b	Chr07_12238704
51	D46231_539	1.45	99.96	b/a	Chr07_12341276
52	D7033_266	0.7	100.66	a/b
53	D7497_1311	0.69	101.35	a/b	Chr07_12263613
54	D54611_431	3.53	104.88	b/a	Chr07_12347071
55	D40361_596	4.3	109.18	b/a	Chr07_12455631
56	D11639_1873	4.18	113.36	b/a	Chr07_12666695
57	D6314_1121	0.7	114.06	b/a	Chr07_12758110
58	D20344_1444	2.22	116.28	a/b	Chr07_12926178
59	D38335_848	3.53	119.81	a/b	Chr07_13008931
60	D9396_632	3.46	123.26	b/a	Chr07_13154892
61	D7845_1039	1.39	124.65	b/a
62	D17215_832	2.11	126.76	a/b	Chr07_13255367
63	D11042_900	2.8	129.57	a/b	Chr07_13460051
64	D55399_424	0.67	130.24	b/a	Chr07_13437497	Chr07_13530832
65	D70785_231	1.33	131.57	a/b	Chr07_13483049
66	D8290_348	2.01	133.58	b/a	Chr07_13535751	Chr07_13543482
67	D21897_380	6.28	139.86	b/a	Chr07_13920673
68	D21353_587	2.24	142.1	a/b	Chr07_14089644
69	D17018_1853	3.69	145.79	a/b	Chr07_14073235	Chr07_14110121
70	D2944_2375	10.35	156.14	b/a	Chr07_14266429
71	D900_1312	6.15	162.29	b/a	Chr07_14200036	Chr07_14378956	Chr07_14381509
72	D51891_393	0.72	163.01	a/b	Chr07_14329732
73	D45760_217	2.17	165.18	a/b	Chr07_14459299
74	D23064_286	0.67	165.85	b/a	Chr07_14512190	Chr07_14574113
75	D14207_1301	2.03	167.88	b/a	Chr07_14678525
76	D20586_792	2.96	170.84	a/b	Chr07_14747478
77	D17816_929	2.99	173.84	b/a
78	D8050_948	0.68	174.52	a/b	Chr07_14854046
79	D104148_545	2.11	176.63	b/a	Chr07_15466699
80	D2376_4072	0.75	177.38	a/b	Chr07_15363386
81	D77039_391	9.49	186.87	b/a

## Sheet: DeltoidesGrp8
No.	SNP	Genetic distance	Cumulative distance	Linkage phase	Associated SNPs in the reference genome
1	D219864_262	0	0	a/b	Chr08_917542
2	D12597_515	4.33	4.33	a/b	Chr08_924430
3	D21365_1732	1.42	5.75	b/a	Chr08_1103038
4	D24822_1266	1.4	7.15	b/a	Chr08_1072763
5	D3303_984	0.7	7.85	a/b	Chr08_97346	Chr08_278778
6	D7343_1019	0.67	8.52	b/a	Chr08_701899
7	D2721_4383	2.04	10.56	a/b	Chr08_772200
8	D14609_895	1.42	11.98	a/b	Chr08_778646
9	D58051_368	2.13	14.11	a/b	Chr08_962280	Chr08_1031936	Chr08_1068627	Chr08_1068642
10	D10005_1155	3.39	17.5	a/b	Chr08_1646867
11	D20671_606	1.41	18.91	b/a	Chr08_1712074
12	D27255_139	0.7	19.61	b/a	Chr08_1673050
13	D27573_751	0.68	20.29	b/a	Chr08_1673261
14	D102467_48	0.68	20.97	a/b	Chr08_1808837
15	D46955_726	1.42	22.39	b/a
16	D174223_249	2.13	24.52	a/b	Chr08_1864462
17	D43048_586	5.58	30.1	b/a	Chr08_2046360
18	D5279_1753	0.7	30.8	b/a	Chr08_2106615
19	D744_5473	1.48	32.29	b/a
20	D57983_897	2.19	34.48	b/a	Chr08_2130427	Chr08_2156458	Chr08_2156593	Chr08_2176815
21	D24772_390	1.36	35.84	a/b	Chr08_2378545
22	D23317_410	3.46	39.29	b/a	Chr08_2532336	Chr08_2556995
23	D5191_875	0.72	40.01	b/a	Chr08_2724200
24	D47012_811	0.74	40.75	b/a	Chr08_2807739
25	D6079_981	0.69	41.44	b/a	Chr08_2875883
26	D413_5578	0.67	42.11	b/a	Chr08_3170491
27	D5116_2127	0.68	42.79	b/a	Chr08_3121709
28	D9453_1510	1.43	44.22	b/a	Chr08_3212893
29	D50402_89	3.69	47.91	a/b
30	D245842_200	2.1	50.01	a/b	Chr08_3427126
31	D12842_881	4.8	54.82	a/b	Chr08_3488929
32	D26561_427	2.84	57.66	a/b	Chr08_3794696
33	D222340_232	3.13	60.79	a/b	Chr08_3845129
34	D61405_167	2.38	63.17	a/b	Chr08_3569472
35	D15450_1164	0.75	63.92	b/a	Chr08_4066018
36	D12126_144	0.71	64.63	b/a	Chr08_3949942
37	D6277_2023	0.7	65.33	b/a
38	D66253_443	2.03	67.37	b/a	Chr08_4155176
39	D49315_904	0.68	68.05	b/a	Chr08_4190961
40	D4169_1970	0.68	68.73	b/a	Chr08_4404084
41	D12495_460	0.68	69.41	a/b	Chr08_4343745
42	D35464_1107	1.39	70.8	a/b	Chr08_4425549
43	D12594_1740	1.42	72.22	b/a	Chr08_4581220
44	D94262_190	0.75	72.97	b/a	Chr08_4696718
45	D97308_173	1.48	74.45	b/a	Chr08_4820790
46	D41196_363	0.7	75.15	a/b	Chr08_5008452
47	D8311_288	0.67	75.82	a/b	Chr08_4814078	Chr08_4964435
48	D63972_405	1.37	77.19	a/b	Chr08_5110121
49	D210852_186	2.05	79.24	a/b	Chr08_4766006
50	D86998_586	2.7	81.94	a/b	Chr08_5337232
51	D9251_1104	2.13	84.07	a/b
52	D5394_748	2.99	87.07	b/a	Chr08_5567251
53	D28693_1008	1.43	88.5	b/a	Chr08_5814677
54	D11881_1308	0.68	89.18	a/b	Chr08_5740215
55	D52775_645	3.71	92.88	a/b	Chr08_6101540
56	D43_679	1.48	94.36	b/a	Chr08_6335533
57	D9315_1863	2.07	96.44	b/a	Chr08_6018410
58	D10498_481	2.08	98.52	a/b	Chr08_6081240	Chr08_6081243
59	D108973_151	2.94	101.46	a/b	Chr08_6430764
60	D102951_436	3.15	104.61	a/b	Chr08_6887199
61	D65932_585	0.75	105.36	a/b	Chr08_6906295
62	D132129_127	1.45	106.81	b/a	Chr08_6918599
63	D13229_641	1.41	108.22	a/b	Chr08_6896505	Chr08_6906504
64	D1546_2031	1.34	109.57	a/b	Chr08_6952491
65	D1546_4388	2.19	111.76	a/b	Chr08_6950134
66	D173755_248	2.22	113.98	a/b	Chr08_7017799
67	D31160_462	2.04	116.02	a/b	Chr08_7021642
68	D20962_928	2.1	118.12	a/b	Chr08_7108782
69	D61801_484	1.41	119.53	b/a	Chr08_7099858
70	D5196_818	0.67	120.2	b/a	Chr08_7297569	Chr08_7480657
71	D19396_396	1.33	121.53	a/b	Chr08_7627117
72	D60243_554	6.19	127.72	a/b
73	D9711_1400	4.8	132.53	a/b
74	D36369_979	0.69	133.22	a/b	Chr08_8350705
75	D7916_1270	1.47	134.69	a/b	Chr08_8731364
76	D10251_639	1.45	136.14	a/b	Chr08_8837873	Chr08_8842912
77	D94739_529	2.68	138.82	a/b	Chr08_9110034
78	D17776_424	0.68	139.5	b/a	Chr08_9118773
79	D10028_2494	0.69	140.19	b/a	Chr08_9175486
80	D121505_288	2.72	142.91	a/b	Chr08_9451183
81	D30099_1236	1.42	144.33	b/a
82	D40850_453	2.11	146.45	a/b	Chr08_9459902
83	D37878_209	1.36	147.81	a/b	Chr08_9751028
84	D35639_135	1.36	149.17	b/a	Chr08_9704901	Chr08_9729321	Chr08_9746401	Chr08_9799649
85	D1488_4390	0.67	149.84	b/a	Chr08_10108800
86	D83076_138	0.69	150.53	a/b	Chr08_10167666
87	D12810_2138	2.07	152.6	a/b
88	D2263_1828	2.78	155.38	a/b	Chr08_9973544
89	D29924_390	2.1	157.48	a/b	Chr08_10065532
90	D53890_622	4.12	161.6	b/a	Chr08_10452026
91	D72539_118	3.37	164.97	a/b	Chr08_10821515
92	D54843_842	2.1	167.07	a/b	Chr08_10856954
93	D45139_269	0.71	167.78	a/b	Chr08_10994258
94	D123103_309	1.41	169.19	b/a
95	D19851_142	1.44	170.63	b/a	Chr08_10865729
96	D30717_1283	0.71	171.34	b/a	Chr08_10976510
97	D18388_450	0.68	172.02	b/a	Chr08_10984130
98	D19142_1656	2.05	174.07	b/a	Chr08_11183713
99	D18529_804	2.19	176.26	b/a	Chr08_10799391
100	D184383_238	2.19	178.45	a/b
101	D11589_429	1.5	179.95	b/a	Chr08_11286069
102	D22412_1087	0.75	180.7	a/b
103	D27532_1305	1.41	182.11	b/a	Chr08_11544100
104	D26850_1119	0.73	182.84	b/a	Chr08_11500102
105	D54135_613	3.69	186.53	b/a	Chr08_11591469
106	D19984_1171	0.68	187.21	a/b	Chr08_11665504
107	D66211_537	0.72	187.93	b/a	Chr08_11676142
108	D5187_733	1.48	189.41	a/b	Chr08_11705127
109	D39245_906	2.82	192.23	a/b	Chr08_11807796
110	D19938_1082	0.68	192.91	a/b	Chr08_11767762
111	D7201_271	2.13	195.04	b/a	Chr08_11957205
112	D573_2932	4.24	199.28	a/b	Chr08_12140481
113	D18758_1874	0.69	199.97	b/a
114	D928_3601	0.68	200.65	a/b	Chr08_12118070
115	D42939_909	1.34	201.99	b/a	Chr08_12180126
116	D51513_740	0.67	202.66	a/b	Chr08_12214854	Chr08_12242120
117	D202017_291	0.67	203.33	b/a	Chr08_12403537	Chr08_12403555
118	D6147_1896	1.36	204.7	b/a	Chr08_12585467
119	D24942_1303	0.76	205.46	a/b	Chr08_12691839
120	D104196_141	2.26	207.72	a/b	Chr08_12983110
121	D62957_194	1.49	209.21	b/a	Chr08_13210733
122	D9014_2509	3.71	212.91	b/a
123	D50681_305	3.53	216.44	a/b	Chr08_12997688
124	D57714_885	1.34	217.78	a/b	Chr08_13379813
125	D65771_588	1.41	219.19	a/b	Chr08_13471306
126	D86298_524	0.74	219.93	a/b	Chr08_13497328
127	D184971_113	0.73	220.66	b/a	Chr08_13596516	Chr08_13596629
128	D44669_1058	1.44	222.1	a/b	Chr08_13658770
129	D38433_524	2.19	224.29	b/a	Chr08_13731654
130	D18662_708	0.68	224.97	b/a	Chr08_13711877
131	D20654_619	2.17	227.14	b/a	Chr08_14044933
132	D26433_222	0.72	227.86	a/b	Chr08_14081812
133	D4088_396	1.33	229.19	a/b	Chr08_14191571	Chr08_14445697
134	D16000_525	0.67	229.86	a/b	Chr08_14251941	Chr08_14568731
135	D107500_108	1.34	231.2	a/b	Chr08_14697139	Chr08_16630721	Chr08_17229570	Chr08_18464068
136	D12443_1483	0.68	231.88	a/b	Chr08_16128534	Chr08_16453513	Chr08_16493623	Chr08_17482809
137	D23406_562	1.36	233.24	b/a	Chr08_17743011
138	D13364_350	1.36	234.61	b/a
139	D17025_492	0.68	235.29	b/a
140	D723_1373	0.75	236.04	b/a	Chr08_17383551
141	D12733_1787	6.44	242.47	b/a	Chr08_14447918

## Sheet: DeltoidesGrp9
No.	SNP	Genetic distance	Cumulative distance	Linkage phase	Associated SNPs in the reference genome
1	D1146_5318	0	0	a/b
2	D116740_183	0.75	0.75	b/a	Chr09_3667937
3	D6189_706	2.78	3.53	a/b	Chr09_1864341
4	D973_1100	0.67	4.2	a/b	Chr09_1808075
5	D10811_772	1.34	5.54	b/a	Chr09_1424602	Chr09_1916342
6	D160439_96	1.36	6.9	b/a	Chr09_2564394
7	D157564_111	0.71	7.61	b/a
8	D7790_889	1.43	9.04	a/b	Chr09_2792931
9	D10966_1745	0.68	9.72	a/b	Chr09_2189523	Chr09_2824105
10	D81844_365	0.67	10.39	b/a	Chr09_2631502
11	D3478_306	2.03	12.43	b/a	Chr09_3291215
12	D6206_1187	1.34	13.77	b/a	Chr09_3676343
13	D66632_543	3.46	17.22	b/a	Chr09_4083292
14	D26621_965	0.76	17.98	b/a	Chr09_4022762
15	D3406_838	2.99	20.97	b/a	Chr09_4475289
16	D8182_1927	1.42	22.4	a/b
17	D9956_1283	5.69	28.09	a/b	Chr09_4876370
18	D34550_832	1.45	29.54	b/a
19	D4618_3272	0.72	30.26	a/b
20	D20398_1699	0.7	30.96	a/b
21	D2395_3534	4.74	35.7	a/b	Chr09_5188043
22	D73978_263	2.19	37.9	a/b	Chr09_5569754
23	D94858_617	2.19	40.09	a/b	Chr09_5399284	Chr09_5601181	Chr09_5601209
24	D8481_115	1.44	41.53	b/a	Chr09_5419625
25	D48329_233	0.74	42.27	b/a	Chr09_5631551
26	D7143_1139	2.13	44.4	b/a	Chr09_5854090
27	D19901_812	0.69	45.09	b/a	Chr09_5798327
28	D29131_225	1.41	46.5	a/b	Chr09_5907677
29	D42746_747	2.84	49.34	b/a
30	D60450_318	2.11	51.45	a/b	Chr09_5990894
31	D77211_314	0.69	52.14	a/b	Chr09_5963970
32	D107177_151	3.66	55.8	a/b
33	D13811_1985	4.36	60.16	a/b
34	D73139_106	2.76	62.92	a/b	Chr09_6745841
35	D1768_5011	1.37	64.29	a/b	Chr09_6703164
36	D9272_1517	1.37	65.66	b/a	Chr09_6912693
37	D269906_87	1.36	67.02	b/a	Chr09_6995379	Chr09_7026243
38	D20451_303	2.68	69.71	a/b	Chr09_7050734
39	D69639_173	1.36	71.07	b/a	Chr09_7171393	Chr09_7174007
40	D9129_1208	0.68	71.75	a/b	Chr09_7251549
41	D58901_199	2.07	73.82	b/a	Chr09_7458687
42	D9392_2111	2.08	75.9	a/b	Chr09_7370009
43	D458_4949	2.1	78	a/b	Chr09_7598145
44	D2777_861	0.69	78.69	a/b	Chr09_7643360
45	D110353_472	0.68	79.37	b/a	Chr09_7682402
46	D10317_2596	2.04	81.41	a/b	Chr09_7742972
47	D10981_1450	1.37	82.78	b/a	Chr09_8222959
48	D9706_1791	2.13	84.91	b/a	Chr09_8458566
49	D98362_221	1.52	86.43	b/a	Chr09_8493022
50	D81365_130	2.27	88.71	a/b	Chr09_8510648
51	D4818_315	0.74	89.45	a/b	Chr09_8272325
52	D18224_1514	2.96	92.41	a/b	Chr09_8632097
53	D16025_1319	1.4	93.81	a/b	Chr09_8710652	Chr09_8736758
54	D407_3700	2.88	96.69	a/b	Chr09_8791468
55	D42941_870	1.45	98.14	a/b	Chr09_8894369
56	D120340_389	1.42	99.56	b/a	Chr09_8921314
57	D15384_1697	0.69	100.25	b/a	Chr09_9010146	Chr09_9067058
58	D231_6535	2.04	102.3	b/a	Chr09_9118658
59	D36280_512	2.8	105.1	b/a	Chr09_9207123
60	D150869_213	2.08	107.18	a/b	Chr09_9254651
61	D35496_489	0.68	107.86	a/b	Chr09_9296999
62	D3937_2126	1.37	109.23	b/a	Chr09_9464442
63	D176641_231	3.37	112.6	a/b	Chr09_9762677
64	D459_6549	0.67	113.27	a/b	Chr09_9807737	Chr09_9818375
65	D54445_327	0.69	113.96	a/b	Chr09_9936725
66	D36197_368	0.7	114.66	b/a	Chr09_10056868
67	D15137_1694	2.07	116.73	b/a	Chr09_10018114
68	D69272_769	4.27	121	a/b
69	D114299_402	4.95	125.94	b/a	Chr09_10184632
70	D26920_737	2.76	128.71	b/a	Chr09_10467877
71	D63577_485	0.69	129.4	b/a
72	D76950_499	0.71	130.11	b/a	Chr09_10873094
73	D6067_1029	1.46	131.57	b/a	Chr09_10997074
74	D2058_1093	0.71	132.28	a/b	Chr09_11047628	Chr09_11085914	Chr09_11330024
75	D10888_1153	4.18	136.46	a/b
76	D29310_547	6	142.45	a/b	Chr09_10857663
77	D44316_123	0.74	143.19	b/a	Chr09_10698413
78	D12143_252	0.7	143.89	a/b	Chr09_10729346
79	D4988_822	2.82	146.72	a/b
80	D4777_3077	2.13	148.85	b/a	Chr09_10478379
81	D53099_559	0.76	149.61	a/b	Chr09_10859494
82	D8262_583	1.56	151.17	a/b	Chr09_11006083
83	D7340_1987	2.94	154.11	b/a	Chr09_11571413
84	D150228_387	3.41	157.52	b/a	Chr09_11750994	Chr09_11754509
85	D38227_990	2.82	160.34	b/a	Chr09_11883703
86	D6870_2631	1.49	161.83	a/b	Chr09_11986342
87	D2849_2434	0.72	162.55	b/a	Chr09_12266402	Chr09_12285784	Chr09_12297710	Chr09_12329383
88	D185_3685	0.69	163.24	b/a	Chr09_12731592
89	D8951_1324	1.4	164.64	b/a	Chr09_12945576
90	D2849_141	0.68	165.32	a/b	Chr09_12254748	Chr09_12266407	Chr09_12269803	Chr09_12299988

## Sheet: DeltoidesGrp10
No.	SNP	Genetic distance	Cumulative distance	Linkage phase	Associated SNPs in the reference genome
1	D90881_445	0	0	a/b	Chr10_5936416
2	D8076_2823	2.26	2.26	a/b	Chr10_3991872
3	D51361_886	0.71	2.97	a/b	Chr10_3826821
4	D13089_904	0.69	3.66	a/b	Chr10_4577635
5	D135306_234	0.68	4.34	b/a	Chr10_4575716
6	D15816_1017	0.7	5.04	b/a	Chr10_3821492
7	D31142_457	2.88	7.92	b/a	Chr10_94831
8	D1019_3621	1.39	9.32	b/a	Chr04_19476070	Chr10_575698	Chr10_1682615	Chr10_2663559	Chr10_3196574	Chr10_3321113	Chr10_3321138	Chr10_3355058
9	D1152_2705	2.17	11.49	a/b	Chr10_1853585
10	D68441_695	2.19	13.68	a/b
11	D71108_517	0.71	14.39	a/b
12	D20871_762	0.74	15.13	a/b	Chr10_639080
13	D60624_360	2.21	17.34	a/b	Chr10_419016
14	D37562_669	1.43	18.77	a/b
15	D39233_678	2.88	21.65	a/b	Chr10_6046180
16	D563_3840	2.88	24.54	a/b	Chr10_6148124
17	D73595_626	2.16	26.7	a/b
18	D5646_1957	1.45	28.15	a/b	Chr10_6348127
19	D14582_528	3.66	31.8	a/b
20	D40878_671	4.36	36.17	a/b	Chr10_6769201
21	D2079_1741	2.16	38.33	b/a	Chr10_6554221
22	D294085_71	3.43	41.75	b/a	Chr10_7905740	Chr10_7989941
23	D141912_399	2	43.75	a/b
24	D28435_1146	4.24	47.99	a/b	Chr10_8257440
25	D92867_339	2.13	50.12	b/a	Chr10_8486628
26	D26175_1215	0.68	50.8	a/b	Chr10_8481658
27	D24531_281	0.75	51.55	a/b	Chr10_8543778
28	D1375_1522	1.55	53.11	a/b	Chr10_8706716
29	D9965_2611	1.46	54.57	b/a	Chr10_8744745
30	D99269_284	2.17	56.74	a/b
31	D61365_546	3.77	60.5	a/b	Chr10_9234364
32	D10863_1156	2.29	62.8	a/b	Chr10_9356056
33	D8809_1138	0.74	63.54	a/b
34	D32729_608	1.36	64.9	b/a	Chr10_9401969
35	D197574_107	0.67	65.57	b/a	Chr10_9492123
36	D57219_920	3.33	68.9	a/b	Chr10_9663753	Chr10_9708494	Chr10_9974705	Chr10_10046939
37	D59909_403	1.35	70.25	b/a	Chr10_9708718	Chr10_10165751
38	D45790_412	0.7	70.95	b/a	Chr10_9963929
39	D2309_1468	2.08	73.03	b/a	Chr10_10261430
40	D11013_756	0.68	73.71	b/a	Chr10_10283852
41	D14340_207	1.5	75.21	b/a	Chr10_10374182
42	D6799_2378	0.74	75.95	b/a	Chr10_10397090	Chr10_10410802
43	D30528_316	1.36	77.31	a/b	Chr10_10361531
44	D239161_147	2.07	79.38	a/b
45	D29466_849	2.72	82.11	a/b	Chr10_11082798
46	D8236_2227	2.04	84.15	a/b	Chr10_10712984
47	D842_5970	0.68	84.83	a/b	Chr10_10968746	Chr10_10976357	Chr10_10976650	Chr10_11019150	Chr10_11027826	Chr10_11029774	Chr10_11177972
48	D14149_1239	0.7	85.53	a/b	Chr10_11187531
49	D3924_708	3.74	89.27	b/a	Chr10_11261169
50	D50900_577	4.33	93.6	a/b	Chr10_11619065
51	D56108_369	0.68	94.28	b/a	Chr10_11578919	Chr10_11579000	Chr10_11674282
52	D23531_831	2.78	97.06	b/a	Chr10_11834486
53	D44490_792	1.53	98.59	b/a
54	D43435_1080	1.49	100.08	b/a	Chr10_12070401
55	D66531_407	4.45	104.53	b/a	Chr10_12593525
56	D322603_79	2.21	106.74	b/a	Chr10_12689733
57	D1324_2724	1.42	108.16	b/a	Chr10_12806994
58	D13660_632	3.48	111.64	a/b	Chr10_13004378
59	D18729_406	1.4	113.04	a/b	Chr10_12927539
60	D152651_269	2.74	115.78	a/b	Chr10_13323148
61	D87262_107	0.68	116.46	a/b	Chr10_13085516	Chr10_13086025
62	D9904_693	1.43	117.89	b/a
63	D42468_320	4.27	122.16	a/b	Chr10_13770356
64	D36938_411	1.41	123.57	a/b	Chr10_14093101
65	D114398_353	0.76	124.33	b/a	Chr10_14147397
66	D24489_90	3.08	127.42	b/a
67	D137843_98	3.05	130.47	a/b	Chr10_14333313
68	D8933_1928	2.88	133.35	a/b	Chr10_14586858	Chr10_14769112
69	D64182_416	0.67	134.02	a/b	Chr10_14572304
70	D67073_219	1.34	135.37	b/a	Chr04_1101628	Chr10_14729084
71	D200360_286	0.72	136.09	b/a	Chr10_14575150
72	D55772_626	3.61	139.69	b/a
73	D112839_214	2.68	142.37	b/a	Chr10_15157479
74	D29157_430	2.07	144.45	b/a	Chr10_15588562
75	D55150_102	0.69	145.14	b/a	Chr10_15481104
76	D35517_312	2.05	147.19	a/b	Chr10_15602743
77	D121762_413	0.7	147.89	a/b
78	D496_3887	0.69	148.58	a/b	Chr10_15712566
79	D76762_722	1.37	149.95	a/b	Chr10_16142307
80	D69278_633	0.7	150.65	a/b	Chr10_15859879
81	D22946_351	0.71	151.36	b/a
82	D33558_573	1.42	152.78	b/a	Chr10_16735339
83	D147453_217	1.38	154.16	b/a	Chr10_16528712
84	D4830_2280	1.46	155.62	a/b
85	D12353_2412	0.72	156.34	a/b	Chr10_16866049
86	D1351_240	2.14	158.48	a/b
87	D253169_235	1.45	159.93	a/b	Chr10_17289848
88	D3100_2093	0.68	160.61	a/b	Chr10_17300893	Chr10_17315101
89	D44605_342	1.41	162.02	b/a	Chr10_17311959
90	D4568_3263	1.39	163.41	b/a	Chr10_17440504
91	D27172_362	0.68	164.09	b/a	Chr10_17473567
92	D4568_2052	1.49	165.58	a/b	Chr10_17439294
93	D37534_261	1.48	167.06	a/b	Chr10_17622898
94	D1331_4501	0.67	167.73	a/b	Chr10_17637242
95	D9607_1717	2.67	170.4	b/a	Chr10_17911886
96	D28449_1205	1.33	171.73	b/a	Chr10_17995474	Chr10_18008442	Chr10_18070197	Chr10_18137734
97	D226701_111	0.67	172.4	a/b	Chr10_18077409	Chr10_18160441
98	D112607_285	2.08	174.49	a/b
99	D45099_608	0.69	175.18	a/b	Chr10_18613465
100	D39576_577	4.09	179.26	b/a	Chr10_18448984
101	D2081_1749	3.39	182.65	b/a
102	D11346_1358	0.67	183.32	b/a	Chr10_18646221	Chr10_18649722
103	D2595_1043	0.69	184.01	a/b
104	D178719_139	2.22	186.23	a/b	Chr10_19048107
105	D33458_760	0.73	186.96	b/a	Chr10_19034444
106	D11010_880	1.36	188.32	b/a	Chr10_19148146	Chr10_19168646
107	D10944_1336	0.67	188.99	b/a	Chr10_19194803	Chr10_19235782	Chr10_19388570	Chr10_19447702
108	D116485_400	2	190.99	a/b	Chr10_19270887	Chr10_19536629
109	D62751_406	0.71	191.7	a/b
110	D1297_4468	2.16	193.86	a/b	Chr10_19678391
111	D28654_507	0.74	194.6	a/b	Chr10_19856053
112	D46425_838	3.89	198.49	a/b	Chr10_20029077
113	D72649_317	3.13	201.63	a/b	Chr10_20044594
114	D13564_1691	1.53	203.16	a/b
115	D115441_109	2.22	205.38	b/a	Chr10_20107325
116	D18101_548	1.44	206.82	b/a	Chr10_20193420
117	D255345_154	2.19	209.01	b/a	Chr10_20259848
118	D35742_474	3.86	212.87	a/b	Chr10_20195523
119	D7680_1808	1.46	214.33	a/b	Chr10_20158307	Chr10_20240259
120	D20644_552	2.11	216.44	a/b	Chr10_20400577
121	D23574_579	1.41	217.85	a/b	Chr10_20422165
122	D17917_810	0.67	218.52	a/b	Chr10_20560718
123	D220731_269	2.01	220.53	b/a	Chr10_20431987
124	D47313_257	0.68	221.21	b/a	Chr10_20555796
125	D29366_719	0.68	221.89	b/a	Chr10_20642830	Chr10_20684641
126	D26615_831	0.71	222.6	b/a
127	D35054_250	2.86	225.46	a/b	Chr10_20844544	Chr10_20874582
128	D41446_965	1.36	226.82	a/b
129	D43458_354	0.7	227.52	b/a	Chr10_20900816
130	D17546_663	1.41	228.93	a/b
131	D17097_435	0.71	229.64	a/b	Chr10_21170231
132	D134062_454	0.74	230.38	b/a	Chr10_21143031
133	D137136_218	0.71	231.1	b/a	Chr10_21175987
134	D4601_2226	2.07	233.17	b/a	Chr10_21444218
135	D6137_314	1.4	234.57	a/b	Chr10_21290388
136	D18337_1171	2.08	236.65	a/b	Chr10_21544321
137	D233355_63	2.17	238.82	a/b	Chr10_21619945
138	D9539_1965	1.48	240.3	b/a	Chr10_21815128
139	D3520_721	0.71	241.01	b/a	Chr10_21895793
140	D36787_531	0.69	241.7	a/b	Chr10_21777859
141	D1588_2653	1.47	243.17	a/b	Chr10_22275998
142	D41814_384	0.78	243.95	a/b	Chr10_22140436	Chr10_22140461
143	D173662_351	2.27	246.22	b/a	Chr10_22067203
144	D24394_1592	1.43	247.65	b/a
145	D3822_3339	2.22	249.87	b/a	Chr10_22098003

[truncated: 9 more sheets: DeltoidesGrp11, DeltoidesGrp12, DeltoidesGrp13, DeltoidesGrp14, DeltoidesGrp15, DeltoidesGrp16, DeltoidesGrp17, DeltoidesGrp18, DeltoidesGrp19]
