# Supplementary material for: De novo SNP discovery and genetic linkage mapping in poplar using restriction site associated DNA and whole-genome sequencing technologies
Source: BMC Genomics. 2016 Aug 18;17:656. doi: 10.1186/s12864-016-3003-9 (PMC4991039; doi:10.1186/s12864-016-3003-9)
Supplement: Additional file 3: — Detailed information on genetic distance and linkage phase between adjacent SNP markers on the genetic linkage map of the male P. simonii ‘L-3’. The corresponding identical SNPs identified on the basis of the P. trichocarpa reference genome are also included. (XLS 349 kb) [file 12864_2016_3003_MOESM3_ESM.xls]

## Sheet: SimoniiGrp1
No.	SNP	Genetic distance	Cumulative distance	Linkage phase	Associated SNPs in the reference genome
1	S6295_652	0	0	a/b	Chr01_2340897
2	S123589_492	2.86	2.86	a/b	Chr01_2235782
3	S11831_1147	3.58	6.44	a/b
4	S7964_2730	2.17	8.61	a/b
5	S34333_249	1.37	9.98	a/b	Chr01_1866110
6	S39136_1453	1.33	11.31	a/b	Chr01_1851769
7	S118683_304	2	13.31	a/b	Chr01_1517651	Chr01_1564526
8	S20222_1070	2.1	15.41	a/b	Chr01_676253
9	S29136_955	0.7	16.11	a/b	Chr01_674082
10	S14605_1862	2.08	18.19	a/b	Chr01_88879
11	S36307_815	2.74	20.94	b/a	Chr01_40055	Chr01_40056	Chr01_114528
12	S8628_1422	0.68	21.62	b/a	Chr01_457608
13	S9863_406	2.05	23.67	b/a	Chr01_1542797
14	S11831_2527	3.33	27	b/a
15	S42899_483	2	29	b/a	Chr01_2200691	Chr01_2214820
16	S44345_1173	2.86	31.87	b/a	Chr01_2428234
17	S165576_256	3.61	35.47	a/b
18	S32956_1547	10.14	45.61	a/b	Chr01_3806659
19	S96770_486	3.58	49.19	a/b
20	S2761_3129	1.35	50.54	a/b
21	S80888_505	3.43	53.96	b/a
22	S41370_571	3.46	57.42	b/a	Chr01_3998989
23	S40360_1422	5.02	62.43	a/b	Chr01_4187301
24	S84875_476	2.8	65.24	b/a
25	S9680_495	2.01	67.25	b/a	Chr01_4379157
26	S32970_883	2.03	69.28	b/a	Chr01_4568464
27	S55815_173	0.68	69.96	b/a	Chr01_4504567
28	S31565_601	1.34	71.3	b/a	Chr01_5252508	Chr01_5252524	Chr01_5268693
29	S16968_1623	12.04	83.34	b/a	Chr01_5918765
30	S47472_921	3.48	86.81	a/b
31	S27352_117	9.07	95.88	a/b	Chr01_6903589
32	S28832_632	4.33	100.21	b/a
33	S19002_576	10.06	110.28	b/a	Chr01_8745094
34	S25305_672	2.74	113.02	b/a	Chr01_8917348
35	S34816_805	2.9	115.92	a/b	Chr01_8895708
36	S42613_726	2.94	118.87	a/b	Chr01_9368708
37	S31336_371	2.03	120.9	a/b	Chr01_9581982	Chr01_9788858
38	S16513_974	2.78	123.68	b/a	Chr01_9861485
39	S25336_1973	8.66	132.33	b/a	Chr01_10664159
40	S91725_309	2.08	134.42	b/a	Chr01_10732895	Chr01_11027487
41	S59197_439	5.21	139.62	a/b	Chr01_10629843
42	S208038_105	2.96	142.59	a/b	Chr01_11089363
43	S39525_580	0.67	143.26	a/b	Chr01_11472252	Chr01_11675372	Chr01_11675374	Chr01_11682978	Chr01_11734454	Chr01_11748834
44	S415_4343	1.33	144.59	a/b	Chr01_11989497	Chr01_11989613	Chr01_12163786	Chr01_12163788	Chr01_12258267
45	S40429_1070	2.67	147.26	b/a	Chr01_12226819	Chr01_12257413
46	S34052_291	1.34	148.6	b/a	Chr01_11168026	Chr01_11736202
47	S40590_728	0.67	149.27	b/a	Chr01_11823328	Chr01_11925210	Chr01_11929130	Chr01_11929172
48	S70997_116	4.18	153.45	b/a	Chr01_12539979
49	S54288_398	7.86	161.32	a/b	Chr01_12952833
50	S8467_1952	2.04	163.36	a/b	Chr01_13227629
51	S7161_1919	4.01	167.36	b/a	Chr01_13385100
52	S36626_248	1.34	168.71	b/a	Chr01_13475650
53	S3062_4271	0.68	169.39	b/a	Chr01_13505697
54	S8722_1495	4.92	174.3	b/a	Chr01_13904450
55	S22968_1165	2.76	177.06	b/a	Chr01_14055321
56	S39941_722	6.84	183.91	a/b	Chr01_14208371
57	S31324_1347	1.36	185.27	a/b
58	S5007_829	0.67	185.94	a/b	Chr01_14460797	Chr01_14516330	Chr01_14516331	Chr01_14587667	Chr01_14607721
59	S88146_681	2.76	188.7	b/a	Chr01_14631822
60	S11748_2290	0.71	189.41	b/a
61	S34085_556	0.71	190.12	b/a	Chr01_14751973
62	S8708_881	5.61	195.73	b/a	Chr01_15443682
63	S32710_718	2.7	198.44	a/b	Chr01_15613678
64	S34309_714	1.45	199.89	a/b	Chr01_15380141
65	S8708_3241	0.72	200.61	a/b	Chr01_15441318	Chr01_15443688	Chr01_15917400
66	S86518_288	0.68	201.29	a/b
67	S5675_2170	2.05	203.34	a/b	Chr01_16700188
68	S2743_3547	0.69	204.03	a/b	Chr01_16946898
69	S9671_1884	1.4	205.43	a/b	Chr01_17385643
70	S27884_1217	2.82	208.25	a/b	Chr01_18310863
71	S12348_1685	1.37	209.62	a/b
72	S17124_1156	0.67	210.29	a/b	Chr01_19756718
73	S16644_759	2	212.29	b/a	Chr01_17744606	Chr01_18273962	Chr01_18278065	Chr01_18314246	Chr01_19128501	Chr01_19338392	Chr01_19348428	Chr01_20469207
74	S55729_855	2.03	214.32	b/a	Chr01_21068071
75	S3399_1873	5.46	219.78	a/b	Chr01_21457799
76	S28935_617	1.37	221.16	a/b	Chr01_21655943
77	S10251_616	1.42	222.58	a/b	Chr01_21660229
78	S55013_1112	2.17	224.75	a/b
79	S2214_3594	5.61	230.36	b/a	Chr01_22553129	Chr01_23558353	scaffold_1530_2334
80	S123098_270	0.69	231.05	b/a	Chr01_23884967
81	S43301_1207	1.39	232.44	b/a	Chr01_24192343
82	S18949_433	5.54	237.98	a/b	Chr01_24516210
83	S81688_400	5.5	243.49	b/a	Chr01_24664109	Chr01_24664274	Chr01_24679628
84	S148796_401	9	252.48	b/a	Chr01_25525083
85	S14771_2606	8.85	261.33	b/a
86	S4945_4322	9.53	270.87	a/b	Chr01_25695388
87	S70682_790	4.88	275.74	a/b
88	S3955_576	3.51	279.25	a/b	Chr01_26526031
89	S7603_433	7.09	286.33	b/a	Chr01_26747452
90	S7603_1832	0.7	287.03	b/a	Chr01_26746051
91	S44217_1281	2.13	289.17	b/a	Chr01_27649035
92	S124744_98	1.42	290.59	b/a	Chr01_27745341
93	S113965_293	4.09	294.68	a/b	Chr01_27182623
94	S87771_370	1.4	296.08	a/b	Chr01_27494443
95	S20280_2083	0.73	296.81	a/b
96	S28751_1123	2.1	298.91	a/b	Chr01_27968456	Chr01_28020910	Chr01_28104315
97	S7243_3997	2.67	301.58	b/a	Chr01_28019655	Chr01_28019683	Chr01_28101601	Chr01_28124662
98	S223_6273	1.45	303.03	b/a	Chr01_28132862
99	S114058_352	2.96	305.99	b/a
100	S17615_2602	0.69	306.68	b/a	Chr01_29188300	Chr05_11085262
101	S40012_476	3.33	310.02	b/a	Chr01_30069421
102	S86551_419	4.06	314.08	a/b	Chr01_30292222
103	S112470_621	5.58	319.66	b/a	Chr01_30830237
104	S113237_111	9.46	329.12	b/a	Chr01_31882441
105	S9258_2498	4.27	333.39	b/a	Chr01_32176029	Chr01_32265620
106	S421_9234	8.07	341.46	b/a	Chr01_33748066	Chr01_33750949
107	S3833_4168	4.01	345.47	a/b
108	S9935_1027	2	347.47	a/b	Chr01_34329828	Chr01_34352289	Chr01_34365334
109	S32421_1086	2.76	350.23	b/a
110	S8030_886	1.39	351.62	b/a	Chr01_34885050
111	S68425_365	3.48	355.1	b/a	Chr01_35478996
112	S13566_1323	2.92	358.02	b/a	Chr01_35075551
113	S23960_762	3.92	361.94	a/b	Chr01_35041619
114	S57242_1032	5.17	367.11	a/b	Chr01_36124416
115	S81312_89	3.51	370.62	a/b
116	S5932_2321	2.1	372.72	a/b	Chr01_36838958
117	S1636_4393	0.67	373.39	a/b	Chr01_36825382	Chr01_36864017	Chr01_36982059	Chr01_36984526
118	S7371_1276	2.67	376.06	b/a	Chr01_36825415	Chr01_36876471
119	S241470_258	2.05	378.11	b/a	Chr01_36876729
120	S4645_972	3.43	381.54	b/a	Chr01_37316325
121	S68212_817	2.74	384.28	a/b	Chr01_37433279
122	S37750_1430	1.4	385.68	a/b
123	S83351_531	0.68	386.36	a/b	Chr01_37934918	Chr01_37982873
124	S16400_544	2.1	388.46	a/b	Chr01_38688699
125	S28809_493	5.61	394.07	b/a	Chr01_39261025
126	S63435_557	4.04	398.11	b/a	Chr01_39580933
127	S34798_1381	1.43	399.54	b/a
128	S68440_500	4.3	403.84	a/b	Chr01_39657111	Chr01_39668981
129	S12765_1708	2.05	405.89	a/b	Chr01_39928239
130	S113105_448	2.84	408.74	a/b	Chr01_40349011
131	S12211_1721	4.63	413.37	a/b
132	S2052_4469	5.53	418.9	a/b
133	S27237_148	2.14	421.04	a/b
134	S70062_143	2.19	423.24	a/b	Chr01_41272213
135	S11068_3028	4.49	427.73	b/a	Chr01_41091881
136	S18760_2226	2.86	430.59	b/a	Chr01_41349026
137	S48616_891	5.02	435.61	b/a
138	S1170_7088	3.48	439.08	a/b	Chr01_41923117
139	S25931_559	11.21	450.3	a/b
140	S78190_467	6.15	456.45	a/b	Chr01_44344455
141	S37075_816	2.7	459.15	a/b
142	S28238_1335	3.39	462.54	b/a	Chr01_44925025
143	S18274_866	4.09	466.63	b/a
144	S5060_3468	1.44	468.07	b/a
145	S159142_164	6.61	474.67	a/b
146	S64664_814	8.93	483.61	a/b	Chr01_47923803	Chr08_18353523
147	S22889_1266	4.39	488	b/a	Chr01_48304187
148	S51192_902	0.75	488.75	b/a	Chr01_48744890
149	S33504_459	5.91	494.66	b/a	Chr01_49111548
150	S221978_90	5.13	499.78	a/b	Chr01_49008393
151	S11046_993	2.17	501.96	a/b
152	S21755_1974	4.33	506.29	a/b	Chr01_50394007
153	S59742_982	4.24	510.53	b/a	Chr01_50111760
154	S2731_3272	0.69	511.22	b/a	Chr01_50255792	Chr01_50255813	Chr01_50328578
155	S6180_3380	1.45	512.67	b/a	Chr01_50303591

## Sheet: SimoniiGrp2
No.	SNP	Genetic distance	Cumulative distance	Linkage phase	Associated SNPs in the reference genome
1	S19215_1359	0	0	a/b	Chr02_909989	Chr02_924432
2	S35618_1497	2.11	2.11	a/b	Chr02_786449
3	S18430_1371	0.71	2.82	a/b	Chr02_702512
4	S8831_2111	3.46	6.28	a/b	Chr02_302836
5	S14459_1917	5.5	11.78	b/a	Chr02_580809
6	S13717_2810	0.67	12.45	b/a	Chr02_551703
7	S22991_624	2.68	15.13	b/a	Chr02_795136
8	S13742_2477	0.68	15.81	b/a	Chr02_788454
9	S21908_1754	1.37	17.18	b/a	Chr02_825447	Chr02_850573	Chr02_850605
10	S35291_566	6.15	23.33	b/a	Chr02_995592
11	S11338_2281	5.54	28.88	b/a
12	S17510_2076	3.66	32.53	a/b	Chr02_1176181
13	S15687_2108	7.35	39.88	a/b
14	S29198_325	1.48	41.36	a/b	Chr02_2240183
15	S12657_1124	2.94	44.31	b/a	Chr02_2155090
16	S3427_2739	1.38	45.69	b/a
17	S17501_1834	1.37	47.06	b/a	Chr02_2460676	Chr02_2477940
18	S1020_1995	2.04	49.1	b/a	Chr02_2677291
19	S84102_777	7.19	56.29	b/a	Chr02_2734985
20	S129980_273	8.16	64.45	b/a	Chr02_2894242
21	S13851_3028	0.72	65.17	b/a	Chr02_3022553
22	S10817_719	1.49	66.66	b/a
23	S25578_763	3.69	70.35	a/b	Chr02_2867446
24	S50115_434	0.68	71.03	a/b
25	S122898_296	0.68	71.71	a/b	Chr02_2656418
26	S113255_317	2.78	74.49	a/b	Chr02_2910861
27	S29999_568	2.78	77.27	a/b	Chr02_3120086
28	S18592_1059	2.03	79.3	a/b	Chr02_3250495
29	S77471_506	1.41	80.72	a/b	Chr02_3277895
30	S21053_835	4.39	85.11	b/a	Chr02_3499038
31	S26373_1604	2.82	87.93	a/b	Chr02_3408317	Chr02_3489252
32	S15755_702	1.37	89.3	a/b	Chr02_3561754
33	S7182_3370	0.68	89.98	a/b
34	S33271_601	1.37	91.35	a/b
35	S8621_1704	0.68	92.03	a/b	Chr02_4187840	Chr02_4248087	Chr02_4296417
36	S6120_2750	4.18	96.21	b/a	Chr02_3784867
37	S5979_2324	0.69	96.9	b/a	Chr02_3815162	Chr02_3968483
38	S19222_2023	0.67	97.57	b/a	Chr02_4144142	Chr02_4230785	Chr02_4242695
39	S22808_1332	0.69	98.26	b/a	Chr02_4082328
40	S101099_471	3.48	101.74	b/a	Chr02_4613110
41	S53566_1142	2.7	104.44	b/a	Chr02_4720691
42	S34086_1493	0.68	105.12	b/a	Chr02_4816453
43	S85142_746	1.38	106.5	b/a
44	S46527_734	2.07	108.57	b/a	Chr02_5373493
45	S8162_3645	0.7	109.27	b/a	Chr02_5233950
46	S61237_281	0.7	109.97	b/a	Chr02_4991341	Chr02_5008083	Chr02_5008806	Chr02_5159168
47	S69491_898	0.67	110.64	b/a	Chr02_4848569
48	S145345_141	2.94	113.58	a/b	Chr02_4900913
49	S66409_171	0.73	114.31	a/b	Chr02_4798381
50	S157527_234	1.33	115.64	a/b	Chr02_5003708	Chr02_5008069
51	S7852_2943	4.18	119.82	a/b	Chr02_5984154
52	S38036_1164	0.74	120.56	a/b	Chr02_6024725
53	S3565_1169	4.63	125.2	b/a	Chr02_6226766
54	S22608_406	0.74	125.94	b/a	Chr02_6442549
55	S23496_1893	3.56	129.49	b/a	Chr02_6359905
56	S21768_1376	6.89	136.39	b/a
57	S33278_799	9.33	145.71	a/b	Chr02_7772855
58	S26633_1579	5.69	151.41	b/a	Chr02_7866037	Chr02_7875587	Chr02_7880347
59	S15864_420	0.67	152.08	b/a	Chr02_7921798	Chr02_8004386	Chr02_8010271
60	S30881_1035	3.43	155.5	b/a	Chr02_8237733
61	S65398_704	4.8	160.31	a/b	Chr02_8208624	Chr02_8245678	Chr02_8245679	Chr02_8333699	Chr02_8333700
62	S31788_841	3.39	163.69	a/b	Chr02_8866368
63	S29960_506	2.03	165.72	a/b
64	S21404_2269	4.68	170.41	b/a	Chr02_10063613
65	S27404_1166	0.69	171.1	b/a	Chr02_10154750
66	S47882_702	0.69	171.79	b/a	Chr02_10267578
67	S25782_849	0.7	172.49	b/a	Chr02_10477362
68	S36130_352	2.21	174.7	b/a
69	S17665_1593	2.9	177.6	b/a
70	S1458_6757	6.71	184.31	b/a	Chr02_11838062	Chr02_11920199	Chr02_11961792
71	S28844_147	0.69	185	b/a	Chr02_12252169
72	S8636_1487	2.76	187.77	a/b	Chr02_12014825
73	S107204_129	2.68	190.45	a/b	Chr02_12521342
74	S73563_315	4.09	194.54	a/b
75	S32878_324	1.37	195.91	a/b	Chr02_13199898
76	S68827_284	0.67	196.58	a/b	Chr02_13295420	Chr02_13337979
77	S7836_1370	1.34	197.92	a/b	Chr02_13067606
78	S52300_1077	4.04	201.96	b/a	Chr02_12778581
79	S59534_716	2.96	204.92	b/a	Chr02_13334815
80	S22881_1348	2.22	207.14	b/a
81	S45058_370	0.67	207.81	b/a	Chr02_13575774
82	S10922_604	2.86	210.67	a/b	Chr02_13673864
83	S12364_1292	7.19	217.86	a/b	Chr02_14142896
84	S7101_1496	8.07	225.93	b/a	Chr02_14274089
85	S38253_551	4.71	230.65	b/a	Chr02_14242250	Chr02_14276823
86	S2877_388	0.67	231.32	b/a	Chr02_14330739	Chr02_14368937
87	S1833_3012	3.33	234.65	a/b	Chr02_14514164	Chr02_14540203
88	S68750_951	4.3	238.95	a/b	Chr02_14959331
89	S23270_1972	0.71	239.66	a/b	Chr02_15205613
90	S21428_1697	0.68	240.34	a/b	Chr02_15573507
91	S50279_1227	2.04	242.38	a/b	Chr02_15882067
92	S14070_709	0.67	243.05	a/b	Chr01_17562291	Chr02_16162915	Chr02_16615809	scaffold_205_39745
93	S84078_688	0.67	243.72	a/b
94	S42955_489	0.67	244.39	a/b	Chr02_19319856	Chr02_19978376
95	S6071_3314	0.68	245.07	a/b	Chr02_20862625
96	S6071_1939	2.84	247.92	b/a
97	S26793_1341	2.08	250	b/a	Chr02_20040338
98	S2032_769	2.68	252.68	b/a	Chr02_17350100
99	S26449_1113	2.05	254.73	b/a
100	S39421_611	0.69	255.42	b/a	Chr02_15665298	Chr02_15702589	Chr02_15865398
101	S19893_1017	5.43	260.85	b/a	Chr02_21548189
102	S4749_2249	3.41	264.26	b/a	Chr02_22257459
103	S276263_62	0.68	264.94	b/a	Chr02_22038757	Chr02_22102800
104	S9829_2298	1.36	266.3	b/a	Chr02_21950111
105	S158112_249	3.58	269.87	a/b
106	S2480_2954	7.86	277.74	a/b	Chr02_22529446
107	S41498_1438	3.41	281.14	a/b	Chr02_22951289
108	S6424_2685	5.65	286.8	b/a	Chr02_22818152
109	S18215_2469	3.48	290.27	b/a	Chr02_23106037
110	S1104_3095	3.37	293.64	b/a	Chr02_23510598
111	S26095_1117	0.69	294.33	b/a
112	S17900_1725	2.08	296.41	b/a	Chr02_23703435
113	S38125_110	1.37	297.78	b/a
114	S104018_195	5.87	303.65	b/a
115	S9160_3099	3.1	306.75	b/a	Chr02_24549382
116	S3204_5023	2.94	309.69	b/a	Chr02_25087433
117	S23848_332	2.76	312.46	a/b	Chr02_25228065
118	S41833_499	6.32	318.78	a/b	Chr02_24070921
119	S15578_358	8.91	327.69	a/b	Chr02_23347866

## Sheet: SimoniiGrp3
No.	SNP	Genetic distance	Cumulative distance	Linkage phase	Associated SNPs in the reference genome
1	S52081_223	0	0	a/b	Chr03_2307300
2	S1076_6524	2.01	2.01	a/b	Chr03_803968
3	S70363_589	2.01	4.02	a/b	Chr03_313767
4	S26386_1177	2.92	6.95	b/a
5	S52724_282	1.52	8.47	b/a
6	S31631_941	2.16	10.63	b/a	Chr03_350612
7	S110948_407	1.39	12.02	b/a	Chr03_821519
8	S2770_1083	9.99	22.01	b/a	Chr03_3796697
9	S58301_1026	0.7	22.71	b/a	Chr03_3769237
10	S81338_329	5.09	27.8	b/a	Chr03_3911954
11	S19928_1124	13.92	41.71	a/b	Chr03_4347573
12	S73885_304	3.53	45.24	a/b	Chr03_5707697
13	S60515_376	2.82	48.06	b/a	Chr03_6268003
14	S7415_515	0.67	48.73	b/a	Chr03_7194814
15	S77175_286	0.68	49.41	b/a	scaffold_22_869514
16	S13351_637	2.1	51.51	b/a	Chr03_8646796
17	S138586_256	6.19	57.71	a/b	Chr03_5882544
18	S17043_1775	0.67	58.38	a/b	Chr03_6313440	Chr03_6413186	Chr03_7298470	Chr03_7420085	scaffold_22_713902
19	S21116_1794	2.11	60.49	a/b	Chr03_8355598
20	S14011_1652	2.92	63.41	a/b
21	S28777_508	2.11	65.52	a/b	Chr03_8633030
22	S26681_151	3.41	68.93	a/b	Chr03_2923391	Chr03_2923407	Chr03_2923446	Chr03_2923455	Chr03_8808115	Chr03_8883184	Chr03_8928627	Chr03_8928695	Chr03_9115374
23	S12902_1280	2.07	71	a/b	Chr03_9168897
24	S13059_1988	2.76	73.76	b/a	Chr03_9201940	Chr03_9225471	Chr03_9239311
25	S7395_652	0.68	74.44	b/a
26	S8083_3404	8.47	82.91	b/a	Chr03_10611790
27	S36544_373	2.24	85.15	b/a	Chr03_10936670
28	S60398_774	5.09	90.24	a/b	Chr03_10492911	Chr03_10539639
29	S969_4510	0.67	90.91	a/b	Chr03_10612010	Chr03_10651233
30	S10087_614	2.7	93.61	a/b
31	S52586_306	0.68	94.29	a/b	Chr03_11035625
32	S2252_5064	8.47	102.76	a/b	Chr03_11600251
33	S34047_507	3.66	106.42	a/b
34	S5501_1706	2.17	108.59	a/b	Chr03_11769971
35	S2252_1429	3.43	112.02	b/a
36	S22105_582	0.73	112.75	b/a	Chr03_11617887
37	S5501_4462	1.45	114.2	b/a	Chr03_11767258
38	S116602_424	6.89	121.09	b/a	Chr03_12423098
39	S148125_314	7.59	128.68	b/a
40	S22302_284	4.39	133.07	b/a	Chr03_13061445
41	S10697_2923	2.94	136.01	b/a	Chr03_13330898
42	S8454_3651	2.74	138.76	b/a	Chr03_12901023
43	S82653_350	2.72	141.48	a/b	Chr03_12982105	Chr03_12982199	Chr03_12997281
44	S13052_2204	1.33	142.81	a/b
45	S46648_217	8.66	151.46	a/b
46	S220458_239	0.74	152.2	a/b	Chr03_14673664
47	S17299_1561	3.69	155.89	b/a	Chr03_14848807
48	S42045_223	1.38	157.27	b/a	Chr03_14941365
49	S6645_903	0.7	157.97	b/a	Chr03_14994782
50	S116733_224	7.04	165.01	b/a	Chr03_15410429
51	S8658_355	0.7	165.71	b/a	Chr03_15510587
52	S20573_1386	2.11	167.82	b/a	Chr03_15820766	Chr03_15824422	Chr03_15951198	Chr03_15985978
53	S4326_2333	5.74	173.55	a/b	Chr03_15768602
54	S8121_3158	3.63	177.18	a/b
55	S7248_2825	1.42	178.6	a/b	Chr03_15926120
56	S53633_403	0.71	179.31	a/b	Chr03_16268183
57	S13976_650	0.73	180.04	a/b	Chr03_16444801
58	S18529_2276	0.75	180.79	a/b	Chr03_16363819
59	S13854_2085	2.27	183.06	a/b
60	S26868_1977	0.73	183.79	a/b
61	S31453_1686	3.46	187.25	b/a	Chr03_16564986
62	S24123_1206	1.36	188.61	b/a	Chr03_16388503	Chr03_16462516
63	S59049_754	0.67	189.28	b/a	Chr03_16537347
64	S22964_1753	0.68	189.96	b/a	Chr03_16916590
65	S19124_952	0.75	190.71	b/a
66	S17718_2574	2.96	193.67	b/a	Chr03_17095920
67	S4948_1240	3.33	197.01	a/b	Chr03_17077674
68	S2304_886	6.11	203.12	a/b	Chr03_17364986
69	S3030_5291	7.14	210.25	b/a	Chr03_17688345
70	S27310_1636	0.71	210.96	b/a	Chr03_17681396	Chr03_17684988
71	S484_9374	2.67	213.64	a/b	Chr03_17557849
72	S4339_880	4.71	218.35	a/b	Chr03_17900708
73	S84500_436	0.68	219.03	a/b	Chr03_17932003
74	S37986_733	2.94	221.97	a/b
75	S18639_314	4.39	226.37	b/a	Chr03_18076158
76	S6492_3945	2.01	228.38	b/a	Chr03_18216486	Chr03_18341650	Chr03_18395361
77	S93438_681	2.68	231.06	a/b	Chr03_18216404	Chr03_18252330	Chr03_18413046
78	S22491_1359	2	233.06	a/b	Chr03_18596402	Chr03_18617733
79	S36564_116	0.68	233.74	a/b	Chr03_18596174
80	S12496_1125	8.16	241.9	a/b
81	S42239_1203	13.56	255.47	b/a	Chr03_19736411
82	S36533_304	5.46	260.93	a/b
83	S31428_1023	2.68	263.61	a/b	Chr03_19899016
84	S537_2571	1.34	264.95	a/b	Chr03_19957685	Chr03_20072877
85	S105179_567	4.06	269.01	b/a	Chr03_19907853
86	S1189_4387	2.07	271.08	b/a
87	S97309_273	0.68	271.76	b/a	Chr03_20435397
88	S51331_687	2.74	274.5	b/a	Chr03_20474305
89	S6998_708	0.68	275.18	b/a	Chr03_20501658	Chr03_20528505
90	S26225_872	0.67	275.85	b/a	Chr03_20600146	Chr03_20600147	Chr03_20642363
91	S7403_606	2.67	278.53	b/a	Chr03_21546929	Chr03_21640314	Chr03_21742041
92	S10553_620	4.09	282.61	b/a	Chr03_20772098
93	S112311_427	4.18	286.79	a/b
94	S38308_296	3.43	290.22	a/b	Chr03_20648246

## Sheet: SimoniiGrp4
No.	SNP	Genetic distance	Cumulative distance	Linkage phase	Associated SNPs in the reference genome
1	S2836_3016	0	0	a/b	Chr04_200518
2	S1970_452	0.69	0.69	a/b
3	S5267_1279	3.46	4.15	b/a	Chr04_162371
4	S27565_692	1.37	5.52	b/a	Chr04_334106
5	S81428_719	11.8	17.32	b/a	Chr04_1288978
6	S6242_4334	0.71	18.03	b/a
7	S3073_759	2.74	20.77	a/b	Chr04_1218693
8	S53951_406	2.82	23.6	a/b	Chr04_1395959
9	S168750_182	5.36	28.96	a/b
10	S113332_281	2.24	31.2	a/b
11	S128930_331	4.85	36.04	b/a	Chr04_2118574
12	S82587_305	2.11	38.15	b/a	Chr04_2252023
13	S18676_1921	1.46	39.61	b/a	Chr04_2307401
14	S43486_786	0.71	40.32	b/a	Chr04_2350875
15	S4039_3916	3.39	43.71	a/b	Chr04_2299879
16	S23497_763	1.39	45.1	a/b
17	S145946_369	2.78	47.88	a/b	Chr04_2685642	Chr04_2690707	Chr04_2690773
18	S18684_1806	3.41	51.29	b/a	Chr04_2674994
19	S12481_1518	1.36	52.65	b/a	Chr04_2764024
20	S501_2188	1.48	54.13	b/a
21	S3720_1180	0.78	54.91	b/a	Chr04_5699686
22	S12468_1550	1.47	56.38	b/a	Chr04_3479208
23	S30272_1545	2.22	58.6	b/a	Chr04_9554967
24	S123642_365	3.69	62.29	a/b
25	S28315_616	1.33	63.62	a/b	Chr04_4668838	Chr04_4684121	Chr04_4724821	Chr04_4789964
26	S25047_1132	1.38	65	a/b	Chr04_6596577
27	S7277_3151	1.49	66.49	a/b
28	S20437_383	0.75	67.24	a/b
29	S46674_236	0.73	67.97	a/b
30	S36419_307	0.73	68.7	a/b
31	S7220_3672	0.68	69.38	a/b
32	S10583_2182	1.37	70.75	a/b	Chr04_2818722
33	S15320_1937	2.14	72.89	a/b
34	S2502_3171	4.98	77.87	a/b	Chr04_14266861	Chr04_15488021
35	S1747_1726	2.68	80.55	b/a	Chr04_11072706
36	S959_5860	2.67	83.22	b/a	Chr04_16112127	Chr04_16370027
37	S13565_2105	3.33	86.56	a/b	Chr04_16112084	Chr04_16112099	Chr04_16316375
38	S26625_708	4.24	90.8	a/b
39	S6654_1855	2.11	92.91	a/b	Chr04_16733224
40	S14627_1301	0.67	93.58	a/b	Chr04_16905215	Chr04_16910587	Chr04_16976354
41	S6535_1877	2.19	95.77	a/b
42	S30227_742	0.74	96.51	a/b	Chr04_17495112
43	S137046_267	2.92	99.43	b/a	Chr04_17297259
44	S13107_1135	0.71	100.14	b/a	Chr04_17463694	Chr04_17618321
45	S34170_1582	4.01	104.15	b/a	Chr04_17977803
46	S59672_599	4.01	108.16	a/b	Chr04_17806202	Chr04_17806213	Chr04_17972135
47	S129270_304	2.7	110.86	a/b	Chr04_18197006
48	S106301_426	4.77	115.64	b/a	Chr04_18362315
49	S11439_2770	5.46	121.1	b/a	Chr04_18747188	Chr04_18757260	Chr04_18820727
50	S7722_1233	0.71	121.81	b/a
51	S55569_366	2.14	123.95	b/a	Chr04_19558265
52	S10704_202	3.39	127.34	b/a
53	S11549_1663	9.58	136.91	a/b	Chr04_19314099
54	S14826_752	2.68	139.59	a/b	Chr04_19045545	Chr04_19110315
55	S239639_33	2	141.6	a/b	Chr04_19460688
56	S19681_1809	2.11	143.71	a/b	Chr04_19535187
57	S88046_392	2.84	146.55	a/b	Chr04_20235970
58	S9866_551	1.35	147.9	a/b	Chr04_20412259
59	S31291_510	10.06	157.96	b/a	Chr04_20988240
60	S21234_1478	4.3	162.26	b/a	Chr04_20884975
61	S6936_3561	2.72	164.99	a/b	Chr04_20527664	Chr04_20583602	Chr04_20584385	Chr04_20584407	Chr04_20594034	Chr04_20594058	Chr04_20892798	Chr04_20950588	Chr04_20978393
62	S33732_953	0.67	165.66	a/b	Chr04_20974675
63	S38320_809	2.01	167.67	a/b	Chr04_21260241
64	S44341_244	1.34	169.01	a/b	Chr04_21354719	Chr04_21354748
65	S112563_679	3.33	172.34	a/b	Chr04_21751180	Chr04_21760393
66	S64110_695	2.92	175.27	b/a	Chr04_21871299
67	S34095_992	1.46	176.73	b/a
68	S8236_1165	2.7	179.43	b/a	Chr04_22304291
69	S21994_353	2.96	182.39	b/a
70	S32049_1635	1.48	183.87	b/a	Chr04_22550566
71	S667_5597	4.74	188.62	b/a	Chr04_23186730
72	S8029_3026	2.74	191.36	b/a	Chr04_23942880
73	S18304_1572	0.68	192.04	b/a
74	S6309_2502	1.39	193.43	b/a	Chr04_24006973
75	S89367_448	5.61	199.04	a/b	Chr04_23581121
76	S3206_261	0.67	199.71	a/b	Chr04_23498713
77	S35098_736	1.38	201.09	a/b	Chr04_23450996
78	S87348_214	0.69	201.78	a/b	Chr04_23326223	Chr04_23334988
79	S2243_3572	0.67	202.45	a/b	Chr04_22933325	Chr04_22936831	Chr04_22991046
80	S30643_1012	1.43	203.88	a/b	Chr04_23379263

## Sheet: SimoniiGrp5
No.	SNP	Genetic distance	Cumulative distance	Linkage phase	Associated SNPs in the reference genome
1	S16984_1278	0	0	a/b	Chr05_1636283
2	S9738_3340	5.58	5.58	a/b	Chr05_1864388
3	S68801_946	3.48	9.06	b/a	Chr05_1879429
4	S539_7553	2.04	11.1	b/a	Chr05_1974953
5	S66646_618	2.72	13.82	b/a	Chr05_2032795
6	S15189_2249	7.09	20.91	b/a	Chr05_2762155
7	S104_8667	1.39	22.3	b/a
8	S79720_395	6.19	28.49	a/b	Chr05_2549019
9	S8606_858	2.74	31.23	a/b	Chr05_2765257
10	S2296_6079	0.73	31.96	a/b	Chr05_2774796
11	S48835_1164	2.17	34.14	a/b	Chr05_2942256	Chr05_3190929	Chr05_3224970
12	S225788_231	2.7	36.84	a/b	Chr05_3324005
13	S13002_2733	1.35	38.19	a/b	Chr05_3341357	Chr05_3378166	Chr05_3378277	Chr05_3445826	Chr05_3541835	Chr05_3545974	Chr05_3546023	Chr05_3549356	Chr05_3561018	Chr05_3570976	Chr05_3581225
14	S56443_111	2.94	41.13	b/a	Chr05_3584553
15	S18649_2331	0.74	41.87	b/a
16	S17956_1065	2.76	44.63	a/b
17	S47923_678	5.54	50.18	a/b	Chr05_4167687
18	S6820_3558	2.67	52.85	a/b	Chr05_4589701
19	S17399_288	1.42	54.27	a/b	Chr05_4597974
20	S104549_328	5.74	60.01	a/b	Chr05_4891281
21	S47185_1120	3.63	63.63	b/a	Chr05_4824487
22	S21774_167	2.22	65.85	b/a	Chr05_5450122
23	S49237_158	3.66	69.51	b/a	Chr05_5618897
24	S15973_658	6.56	76.07	a/b	Chr05_5515727
25	S59939_283	2.11	78.18	a/b	Chr05_5623434
26	S17930_2302	4.21	82.39	a/b	Chr05_6546325
27	S55688_370	2.04	84.43	a/b	Chr05_6836784
28	S2268_2995	2.74	87.17	b/a	Chr05_6780680	Chr05_6780682
29	S67_13510	1.35	88.52	b/a	Chr05_6960407
30	S120126_321	2.04	90.56	b/a	Chr05_7343626
31	S22316_641	1.35	91.91	b/a	Chr05_7602531	Chr05_7674589	Chr05_7693366
32	S16738_624	0.69	92.6	b/a	Chr05_7552043
33	S9089_2633	3.51	96.11	a/b	Chr05_7742273
34	S2417_1725	2.19	98.3	a/b	Chr05_7795113
35	S6756_1203	0.74	99.04	a/b	Chr05_7807670
36	S167002_254	7.3	106.34	b/a	Chr05_8364870
37	S14161_2237	1.4	107.74	b/a
38	S47665_221	7.35	115.1	b/a
39	S8093_3367	4.39	119.49	b/a	Chr05_8729344
40	S14315_877	3.69	123.17	a/b
41	S53074_1011	3.83	127	a/b
42	S9404_1450	2.86	129.86	a/b	Chr05_9520074
43	S189879_292	0.68	130.54	a/b	Chr05_9721837
44	S46395_905	3.53	134.07	b/a	Chr05_9948970
45	S160629_225	1.44	135.51	b/a
46	S19231_1667	1.41	136.92	b/a	Chr05_10163758
47	S32304_144	5.46	142.38	a/b
48	S194556_33	3.41	145.79	a/b	Chr05_11372590
49	S49176_1146	5.79	151.57	b/a	Chr05_11409364
50	S19020_222	0.73	152.3	b/a	Chr05_11520394
51	S34146_1467	0.7	153	b/a	Chr05_11690927
52	S15027_1406	2.94	155.95	b/a	Chr05_16029688
53	S4499_3881	1.47	157.42	b/a
54	S6227_1517	0.7	158.12	b/a	Chr05_14429938
55	S4158_1937	0.68	158.8	b/a	Chr05_16208604
56	S4685_1680	2.78	161.58	a/b	Chr05_13263915
57	S22744_1184	1.45	163.03	a/b	Chr05_15710214
58	S149401_144	1.55	164.58	a/b	Chr05_16713530
59	S33649_456	0.76	165.34	a/b
60	S46671_425	4.18	169.52	a/b	Chr05_19249414
61	S17136_2301	4.01	173.53	b/a	Chr05_18950560	Chr05_19170140
62	S4987_2452	2.11	175.64	b/a	Chr05_19585663
63	S70538_679	2.11	177.75	b/a	Chr05_19687020
64	S109376_292	7.93	185.68	a/b	Chr05_19888220
65	S85510_507	7.19	192.87	a/b	Chr05_20882612
66	S2031_4037	3.48	196.34	b/a
67	S35007_1155	2.1	198.44	b/a
68	S12453_358	3.63	202.07	a/b	Chr05_21074534
69	S6971_3563	0.75	202.82	a/b
70	S4083_1727	5.17	207.99	a/b	Chr05_21415512
71	S76313_751	4.92	212.9	a/b	Chr05_21463031
72	S2396_3998	5.02	217.92	a/b	Chr05_22098791
73	S936_6055	3.56	221.48	b/a	Chr05_21988632	scaffold_702_19309
74	S17680_376	0.7	222.18	b/a	Chr05_22524346
75	S60742_450	9.33	231.5	b/a
76	S42979_1386	5.39	236.89	b/a	Chr05_23803447
77	S25549_562	1.34	238.23	b/a	Chr05_24360897	Chr05_24463971	Chr05_24480531	Chr05_24504331	Chr05_24509207	Chr05_24509266	Chr05_24519115	Chr05_24600417
78	S13320_2177	0.67	238.9	b/a	Chr05_23915632	Chr05_23965915	Chr05_24072433
79	S14685_1682	2.67	241.58	a/b	Chr05_23854673	Chr05_23923998	Chr05_23928126	Chr05_24074068	Chr05_24225456
80	S35109_1483	2.01	243.59	a/b	Chr05_23773064
81	S83980_622	4.15	247.74	a/b	Chr05_24493825
82	S37036_1461	1.4	249.14	a/b	Chr05_24600222
83	S33064_679	2.78	251.92	a/b	Chr05_24944130
84	S5042_3050	4.18	256.1	a/b	Chr05_25505398	Chr05_25505416
85	S7710_1855	1.43	257.53	a/b	Chr05_25781562
86	S1863_4758	4.27	261.8	b/a	Chr05_25491622

## Sheet: SimoniiGrp6
No.	SNP	Genetic distance	Cumulative distance	Linkage phase	Associated SNPs in the reference genome
1	S286714_106	0	0	a/b
2	S3508_3878	7.14	7.14	a/b	Chr06_1464356	Chr06_1500284
3	S90126_301	3.33	10.47	b/a	Chr06_1164065
4	S260585_171	4.04	14.51	b/a
5	S1288_7115	6.84	21.35	a/b	Chr06_1544070
6	S29346_1413	6.41	27.77	a/b	Chr06_2134128
7	S50228_236	4.36	32.13	a/b	Chr06_2311778
8	S31072_463	2.11	34.24	a/b	Chr06_2410430
9	S16430_973	3.43	37.67	b/a	Chr06_2277155
10	S12095_1317	4.33	42	b/a	Chr06_3110272
11	S1299_6973	3.58	45.57	a/b	Chr06_3104998
12	S27161_1946	1.35	46.92	a/b	Chr06_3167057
13	S2868_3025	0.71	47.63	a/b
14	S17603_1192	5.87	53.5	a/b	Chr06_3626331
15	S17904_1969	0.69	54.19	a/b	Chr06_3599616	Chr06_3620684
16	S63530_971	2.67	56.86	b/a	Chr06_3649819
17	S43927_1187	0.67	57.53	b/a	Chr06_3740986	Chr06_3744572
18	S83945_487	0.71	58.24	b/a	Chr06_3738094
19	S28849_1867	2.14	60.38	b/a	Chr06_3955146
20	S106447_542	3.61	63.99	a/b
21	S24085_310	3.61	67.6	a/b	Chr06_4213500
22	S19441_972	2.74	70.34	a/b
23	S31544_1000	3.33	73.67	b/a	Chr06_4570989	Chr06_4603929
24	S23316_454	0.67	74.35	b/a	Chr06_4676296	Chr06_4677455	Chr06_4689130
25	S236162_252	0.68	75.03	b/a	Chr06_4745137
26	S26733_928	0.71	75.74	b/a	Chr06_4782484
27	S8896_724	0.7	76.44	b/a
28	S235335_336	5.39	81.83	a/b
29	S65521_382	3.33	85.16	a/b	Chr06_5669223	Chr06_5674826
30	S129204_225	3.61	88.77	b/a	Chr06_5731183
31	S27600_1557	3.61	92.37	a/b	Chr06_5738172
32	S9802_1938	2.67	95.05	a/b	Chr06_5860415
33	S18396_2338	6.28	101.33	b/a	Chr06_6051926
34	S13928_2119	0.7	102.03	b/a	Chr06_6079675
35	S6455_2166	0.68	102.71	b/a	Chr06_6495843
36	S6351_2037	4.04	106.75	b/a	Chr06_7335037	Chr06_7335040
37	S42500_768	0.68	107.43	b/a
38	S66556_686	2.08	109.51	b/a	Chr06_7591442
39	S17908_558	3.41	112.91	b/a	Chr06_6964279
40	S29789_639	0.67	113.58	b/a	Chr06_6989585
41	S24983_559	3.37	116.95	a/b	Chr06_6723920	Chr06_6877758	Chr06_6922426
42	S36763_226	2	118.95	a/b	Chr06_7256557
43	S12687_2097	2.04	120.99	a/b	Chr06_7479349
44	S5565_2083	2.04	123.03	a/b
45	S11421_283	0.67	123.7	a/b	Chr06_7584908	Chr06_7598723	Chr06_7633857
46	S106875_275	2.67	126.38	a/b	Chr06_8595952	Chr06_8610668
47	S137349_143	14.91	141.28	b/a	Chr06_8641954
48	S1336_2163	13.16	154.44	b/a	Chr06_9122650
49	S7504_2230	4.18	158.62	a/b	Chr06_9011523
50	S110_10001	2.67	161.29	a/b	Chr06_9409885	Chr06_9416610	Chr06_9472795	Chr06_9602660
51	S20846_1607	3.33	164.62	b/a	Chr06_9365507
52	S73873_289	5.5	170.13	b/a	Chr06_10144641
53	S21525_1334	8.91	179.04	b/a	Chr06_10546847
54	S7211_996	8.79	187.83	a/b	Chr06_10435550
55	S13687_453	4.04	191.87	a/b	Chr06_10752902	Chr06_10819100
56	S4741_1370	3.33	195.2	a/b	Chr06_11178932	Chr06_11232189
57	S46606_1061	3.51	198.71	b/a
58	S59295_853	3.61	202.31	b/a	Chr06_11775520	Chr06_11775554
59	S3294_2737	3.56	205.87	b/a	Chr06_12203229
60	S9352_2965	2.21	208.08	b/a	Chr06_12481941
61	S61871_497	3.63	211.71	b/a	Chr06_16870621	Chr06_17375481
62	S30125_303	1.33	213.04	b/a	Chr06_17942995	Chr06_18672888
63	S5817_388	2	215.04	b/a	Chr06_14013780	Chr06_15200892	Chr06_16757073
64	S5476_1249	2.05	217.09	b/a	Chr06_13920411
65	S22556_779	2.21	219.3	b/a	Chr06_13790892
66	S13295_2491	1.5	220.8	a/b	Chr06_13755149
67	S8709_2271	2.29	223.09	a/b	Chr06_13191715
68	S11364_2421	0.75	223.84	a/b	Chr06_13166846
69	S2720_476	0.67	224.51	a/b	Chr06_13911834	Chr06_14013757	Chr06_14013782	Chr06_14383908	Chr06_15148898	Chr06_16757162	scaffold_66_151332
70	S15484_517	0.69	225.2	a/b	Chr06_17270087
71	S11917_225	4.18	229.38	a/b
72	S28215_864	3.39	232.77	b/a	Chr06_19770749	Chr06_19803395
73	S136084_400	0.67	233.44	b/a	Chr06_19498008	Chr06_19513127
74	S57247_287	11.3	244.74	b/a	Chr06_21298965
75	S13642_2632	0.7	245.44	b/a	Chr06_21271840
76	S28580_1244	1.47	246.91	b/a
77	S3815_3431	3.71	250.62	b/a	Chr06_21558977
78	S26850_506	2.78	253.4	b/a	Chr06_21837217
79	S137417_253	3.48	256.87	a/b
80	S141180_109	2.82	259.7	a/b
81	S9078_403	1.41	261.11	a/b	Chr06_22340608
82	S6981_1463	0.69	261.8	a/b	Chr06_22497662
83	S20633_989	1.33	263.13	a/b	Chr06_22523716
84	S122105_472	6.41	269.54	a/b	Chr06_23583790
85	S4370_2174	5.09	274.63	a/b	Chr06_22729217
86	S72847_211	3.51	278.14	b/a	Chr06_22575580
87	S15918_187	1.39	279.53	b/a	Chr06_23034746
88	S111112_106	1.36	280.89	b/a
89	S21135_1368	5.35	286.24	b/a	Chr06_23822549	Chr06_23822759	Chr06_23834376
90	S100571_535	2.7	288.94	b/a
91	S45933_92	0.7	289.64	b/a	Chr06_24042148
92	S135615_136	9.26	298.9	a/b	Chr06_24458351
93	S42726_117	7.52	306.42	b/a
94	S12365_1759	3.61	310.03	b/a	Chr06_25362652
95	S285_4391	2.16	312.19	b/a	Chr06_25713007	Chr06_25733764	Chr06_25756713
96	S220950_204	2.68	314.87	a/b	Chr06_25733950
97	S16156_1750	0.67	315.54	a/b	Chr06_25679913
98	S2123_5548	0.68	316.22	a/b	Chr06_25543261
99	S12123_755	2.82	319.04	a/b	Chr06_25964551
100	S16090_441	2.8	321.85	a/b	Chr06_26159618
101	S1894_222	3.51	325.35	a/b	Chr06_26638041
102	S1223_5811	2.82	328.17	a/b	Chr06_26780814
103	S21773_1045	2.16	330.34	a/b
104	S40373_713	1.43	331.77	a/b	Chr06_27552534
105	S18530_578	4.09	335.86	b/a	Chr06_27215015
106	S670_1913	4.04	339.89	b/a	Chr06_26510667	Chr06_26561604	Chr06_26572087	Chr06_26643915

## Sheet: SimoniiGrp7
No.	SNP	Genetic distance	Cumulative distance	Linkage phase	Associated SNPs in the reference genome
1	S91340_430	0	0	a/b	Chr07_48892
2	S68069_544	0.7	0.7	a/b	Chr07_207838
3	S62382_679	4.98	5.68	a/b	Chr07_688419
4	S83672_130	1.41	7.09	a/b	Chr07_825638
5	S94817_258	0.75	7.84	a/b	Chr07_970025
6	S48434_673	2.24	10.08	a/b	Chr07_1144442
7	S32102_452	3.43	13.5	a/b	Chr07_899532
8	S36846_1142	3.43	16.93	b/a	Chr07_794168	Chr07_812870
9	S40738_1059	0.71	17.64	b/a	Chr07_922688
10	S14872_676	3.8	21.44	b/a	Chr07_1287038
11	S35385_439	1.43	22.87	b/a	Chr07_1323190	Chr07_1496629
12	S63829_422	2.78	25.65	a/b	Chr07_1436880
13	S3497_4643	2.8	28.45	a/b	Chr07_1815151
14	S60199_779	6	34.45	b/a	Chr07_2180532
15	S41113_263	1.49	35.94	b/a	Chr07_2124433
16	S15264_2463	2.7	38.64	a/b	Chr07_2091319
17	S50489_163	7.43	46.08	a/b
18	S6854_3282	2.84	48.92	a/b	Chr07_2742042
19	S18517_1071	0.71	49.63	a/b
20	S26442_352	2.82	52.45	b/a	Chr07_3139466
21	S27990_868	1.42	53.88	b/a	Chr07_3204509
22	S47885_457	5.43	59.31	a/b	Chr07_3303184
23	S1985_4486	3.53	62.83	a/b	Chr07_3873961
24	S7979_636	2.82	65.66	b/a	Chr07_3688125	Chr07_3834817
25	S44351_955	2.67	68.33	b/a
26	S110493_563	3.46	71.78	b/a	Chr07_4420756
27	S3973_2368	1.43	73.21	b/a	Chr07_4672280
28	S1921_4604	0.69	73.9	b/a	Chr07_5037227
29	S1975_2942	2	75.9	b/a	Chr07_5540947	Chr07_5540960	Chr07_6086030	Chr07_6086099	Chr07_6364014	Chr07_8300618
30	S30458_539	2.76	78.67	a/b
31	S2297_563	0.74	79.41	a/b	Chr07_5827113
32	S5191_1117	1.44	80.85	a/b	Chr07_6522843
33	S485_7771	2.11	82.96	a/b	Chr07_5256771
34	S146080_192	2.84	85.8	a/b	Chr07_4588130
35	S76919_327	4.21	90.01	a/b	Chr07_8972112	Chr07_9134566
36	S9949_914	1.34	91.35	a/b
37	S29149_550	2.94	94.3	b/a
38	S12306_2238	1.52	95.82	b/a
39	S19603_1078	1.43	97.25	b/a	Chr07_9937816
40	S33076_267	2.84	100.09	a/b
41	S108853_219	5.46	105.55	a/b	Chr07_10581853	Chr07_10590691
42	S19428_459	2.8	108.35	b/a	Chr07_10577071
43	S61457_176	0.7	109.05	b/a	Chr07_10768192	Chr07_10768193	Chr07_10955428
44	S12439_2501	4.04	113.09	a/b	Chr07_11097395
45	S11386_1069	8.12	121.21	a/b	Chr07_11781990
46	S41781_627	3.53	124.74	a/b	Chr07_12074692
47	S3818_2982	0.71	125.45	a/b	Chr07_12052943
48	S25310_1534	10.42	135.87	b/a	Chr07_12548883
49	S91814_522	2.8	138.67	b/a
50	S61444_229	2.8	141.47	b/a	Chr07_12926245
51	S137989_388	4.15	145.62	a/b	Chr07_12975021
52	S6956_4009	2.86	148.49	a/b	Chr07_13871403
53	S123704_298	0.71	149.2	a/b
54	S27870_823	2.67	151.87	b/a	Chr07_14167428	Chr07_14248836
55	S9868_1484	0.7	152.57	b/a
56	S4654_1430	0.72	153.29	b/a	Chr07_14199850
57	S6366_3215	3.63	156.92	b/a	Chr07_14447779
58	S122605_135	0.73	157.65	b/a
59	S39289_668	3.51	161.15	b/a	Chr07_14854060
60	S187148_352	1.34	162.49	b/a	Chr07_14958851
61	S84516_523	0.67	163.16	b/a	Chr07_15022017
62	S76145_765	0.69	163.85	b/a
63	S3740_5138	1.43	165.28	b/a	Chr07_15464814
64	S34397_1394	0.69	165.97	b/a	Chr07_15169449	Chr07_15360521	Chr07_15471605
65	S13463_2702	2.67	168.64	a/b	Chr07_15091991	Chr07_15138231	Chr07_15183562	Chr07_15196561	Chr07_15221254	Chr07_15360589	Chr07_15363710	Chr07_15374684	Chr07_15374745	Chr07_15379599	Chr07_15497924	Chr07_15497997	Chr07_15522445	Chr07_15583417	Chr07_15588678
66	S41468_341	0.71	169.35	a/b	Chr07_15114788
67	S10709_2179	1.48	170.84	a/b	Chr07_14972326
68	S73684_815	3.58	174.41	a/b	Chr07_14660112
69	S1471_6668	0.67	175.08	a/b	Chr07_14570837
70	S5296_757	1.44	176.52	a/b	Chr07_14665059

## Sheet: SimoniiGrp8
No.	SNP	Genetic distance	Cumulative distance	Linkage phase	Associated SNPs in the reference genome
1	S185466_138	0	0	a/b
2	S30134_669	4.73	4.73	a/b	Chr08_702722
3	S5029_1744	2.17	6.91	a/b	Chr08_364515	Chr08_383674	Chr08_633396	Chr08_633442
4	S69712_518	4.33	11.24	b/a	Chr08_774707
5	S12094_412	1.44	12.68	b/a	Chr08_97745	Chr08_732350
6	S4897_3297	0.7	13.38	b/a
7	S2107_5732	0.71	14.09	b/a
8	S97091_123	3.56	17.64	b/a	Chr08_1554206
9	S208687_190	5.65	23.3	a/b	Chr08_1114113
10	S38244_1457	1.37	24.67	a/b	Chr08_1290126	Chr08_1431666	Chr14_10836493	Chr14_10836527
11	S44530_457	0.67	25.34	a/b	Chr08_1590007
12	S660_1134	2.03	27.37	a/b
13	S10570_909	0.68	28.05	a/b	Chr08_1979293
14	S33550_156	0.67	28.72	a/b	Chr08_2576286
15	S57854_699	2.67	31.39	b/a	Chr08_2584892
16	S2375_2044	0.71	32.1	b/a	Chr08_2540254
17	S24252_414	2.24	34.34	b/a	Chr08_2709085
18	S279496_37	1.42	35.76	b/a	Chr08_2919587
19	S127392_422	3.51	39.27	a/b	Chr08_2686962
20	S4113_3590	2.13	41.4	a/b	Chr08_3120214
21	S3087_1756	0.7	42.1	a/b
22	S71344_739	5.06	47.16	a/b	Chr08_3402615
23	S26073_905	5.28	52.44	a/b	Chr08_3486418
24	S6656_4084	2.16	54.6	a/b	Chr08_3587513
25	S202753_243	3.41	58	b/a	Chr08_3577172
26	S84789_631	6.51	64.51	a/b	Chr08_4065446
27	S48611_458	4.66	69.17	a/b	Chr08_4284754
28	S41738_276	3.77	72.94	b/a	Chr08_4320357
29	S22368_870	4.18	77.12	b/a	Chr08_4907288
30	S33645_789	4.42	81.54	b/a	Chr08_4729515
31	S72094_453	4.52	86.06	b/a	Chr08_4768464
32	S21915_1159	5.09	91.15	a/b
33	S11330_3110	2.07	93.22	a/b	Chr08_4476900
34	S13301_562	3.39	96.61	a/b	Chr08_5031172	Chr08_5051971
35	S73231_717	1.39	98	a/b
36	S145730_399	4.56	102.56	b/a	Chr08_5098482
37	S12598_1455	3.77	106.33	b/a	Chr08_5492504
38	S44577_246	0.71	107.04	b/a	Chr08_5432735
39	S4246_2745	0.67	107.71	b/a	Chr08_5374550	Chr08_5408056
40	S54397_1061	3.43	111.13	a/b
41	S6199_2181	2.14	113.27	a/b	Chr08_5464241
42	S6199_571	0.74	114.01	a/b	Chr08_5465882
43	S114891_153	2.14	116.16	a/b	Chr08_5614594
44	S19419_2207	0.71	116.87	a/b
45	S35738_328	2.14	119.01	a/b	Chr08_6052823	Chr08_6057546
46	S45874_710	0.67	119.68	a/b	Chr08_6193710	Chr08_6198005	Chr08_6284326	Chr08_6286648	Chr08_6286689	Chr08_6286693	Chr08_6491376	Chr08_6491378	Chr08_6585593
47	S61958_590	3.37	123.04	b/a	Chr08_6219824
48	S39165_1134	4.36	127.4	b/a	Chr08_7022079
49	S8643_2864	2.99	130.4	b/a	Chr08_7214534
50	S47086_97	0.7	131.1	b/a	Chr08_7335660
51	S3570_766	3.48	134.57	a/b	Chr08_7247170
52	S3274_5098	1.48	136.05	a/b	Chr08_6833022
53	S59037_702	3.08	139.14	a/b	Chr08_7454573
54	S19760_873	3.86	142.99	b/a	Chr08_7554409
55	S39944_886	1.44	144.43	b/a	Chr08_7643468
56	S13915_2302	2.04	146.48	b/a	Chr08_7693901
57	S18708_297	3.66	150.13	b/a	Chr08_7845282
58	S980_710	2.94	153.08	b/a	Chr08_8350730
59	S9098_1052	0.69	153.77	b/a	Chr08_8155706
60	S38628_686	0.68	154.45	b/a
61	S762_1929	2.67	157.12	a/b	Chr08_8183298	Chr08_8183366	Chr08_8303283	Chr08_8375415
62	S132290_234	0.68	157.8	a/b	Chr08_8208657
63	S150118_176	6.11	163.91	a/b	Chr08_9013568
64	S103237_532	4.68	168.59	b/a	Chr08_8717531
65	S263_5800	0.67	169.26	b/a	Chr08_8816010	Chr08_8816051	Chr08_8816058	Chr08_8837872	Chr08_8983233	Chr08_8983287
66	S10549_556	2	171.26	b/a	Chr08_9178928
67	S47914_553	1.46	172.72	b/a	Chr08_9297665
68	S29658_1028	2.19	174.92	b/a	Chr08_9415477
69	S36056_488	4.24	179.16	b/a	Chr08_10167732
70	S52190_431	1.45	180.61	b/a	Chr08_10027362
71	S4432_567	0.71	181.32	b/a
72	S20958_302	1.41	182.73	b/a	Chr08_9943931
73	S43805_269	0.69	183.42	b/a	Chr08_9849529
74	S24536_1409	3.43	186.84	a/b	Chr08_10010614
75	S10481_514	0.68	187.52	a/b	Chr08_10080435
76	S63206_354	0.68	188.2	a/b	Chr08_10378345
77	S19174_958	0.68	188.88	a/b	Chr08_10591005	Chr08_10635551	Chr08_10635556
78	S51039_952	2	190.88	a/b	Chr08_10898307
79	S117348_298	2.67	193.56	b/a	Chr08_10813108	Chr08_10895904
80	S28375_149	1.4	194.96	b/a	Chr08_10998304
81	S27947_1453	4.95	199.9	a/b	Chr08_11295761	Chr08_11305680
82	S6102_2509	1.39	201.29	a/b
83	S24624_650	1.39	202.68	a/b	Chr08_11675873
84	S25695_677	2.67	205.36	b/a	Chr08_11591561	Chr08_11684876	Chr08_11695775
85	S79230_137	4.04	209.39	b/a
86	S215_4350	3.39	212.78	a/b
87	S189_8196	1.34	214.12	a/b	Chr08_12042702
88	S18173_589	5.61	219.73	a/b	Chr08_12190778
89	S131144_423	1.5	221.23	a/b	Chr08_12241871
90	S14381_1827	3.17	224.41	a/b	Chr08_12691837
91	S2895_1445	5.36	229.77	b/a	Chr08_12362130
92	S78195_857	0.74	230.51	b/a	Chr08_12538248
93	S15402_826	7.19	237.7	b/a	Chr08_13109649
94	S21833_675	6.15	243.85	a/b	Chr08_13627918
95	S2941_4409	0.7	244.55	a/b
96	S42059_1038	0.73	245.28	a/b
97	S58521_507	1.45	246.73	a/b
98	S20861_1120	2.11	248.84	b/a	Chr08_13596833
99	S41531_350	2.05	250.89	b/a
100	S5398_1715	1.37	252.26	b/a	Chr08_14629002
101	S8122_3569	3.37	255.63	b/a	Chr08_14920802
102	S31492_677	0.68	256.31	b/a	Chr08_17743018
103	S4376_2139	0.71	257.02	b/a	Chr08_15163270
104	S30323_870	3.74	260.75	b/a
105	S8122_1253	6.66	267.41	a/b	Chr08_14918487
106	S42002_560	0.71	268.12	a/b	Chr08_17442079
107	S38967_1299	0.74	268.86	a/b	Chr08_17653485

## Sheet: SimoniiGrp9
No.	SNP	Genetic distance	Cumulative distance	Linkage phase	Associated SNPs in the reference genome
1	S17853_1449	0	0	a/b	Chr09_3044492	Chr09_3098164
2	S165549_180	5.09	5.09	a/b	Chr09_1987521
3	S338_10135	3.77	8.85	a/b	Chr09_725085
4	S7336_2594	1.39	10.24	a/b	Chr09_1316247	Chr09_1446870	Chr09_1539930
5	S89056_529	2.68	12.93	b/a	Chr09_1477613
6	S74562_501	1.39	14.32	b/a
7	S18786_1342	1.48	15.8	b/a	Chr09_1790634
8	S20356_259	1.47	17.27	b/a	Chr09_1847606
9	S14648_969	2.8	20.07	b/a	Chr09_2176202
10	S21471_838	1.45	21.52	b/a	Chr09_2219507
11	S6601_2226	0.75	22.27	b/a	Chr09_2664456
12	S80100_401	2.92	25.2	b/a	Chr09_3157753	Chr09_3169544
13	S37992_891	2.68	27.88	b/a	Chr09_3792117
14	S191742_139	2.1	29.98	b/a	Chr09_3897990
15	S162994_272	3.56	33.54	a/b
16	S30884_422	1.37	34.91	a/b	Chr09_4183285
17	S10194_2163	5.09	39.99	a/b	Chr09_4474737
18	S9176_539	2.26	42.25	a/b	Chr09_4816431
19	S203_8006	3.8	46.05	b/a	Chr09_4881744
20	S110740_631	0.75	46.8	b/a	Chr09_5053153
21	S62156_209	0.68	47.48	b/a	Chr09_5111907	Chr09_5112022	Chr09_5192772
22	S76633_645	6.41	53.9	a/b	Chr09_5409077
23	S7379_2665	3.66	57.55	b/a	Chr09_5447638
24	S30318_1604	1.41	58.96	b/a	Chr09_5664291
25	S34974_1089	2.17	61.14	b/a	Chr09_5837323
26	S4904_3964	0.72	61.86	b/a	Chr09_5768637
27	S9873_1786	3.43	65.28	a/b	Chr09_5762774
28	S87217_407	4.12	69.4	a/b
29	S195918_194	3.37	72.76	a/b	Chr09_6211755
30	S175454_261	1.36	74.13	a/b
31	S86722_584	5.54	79.67	b/a	Chr09_6352215
32	S13297_890	2.9	82.57	b/a	Chr09_6902132
33	S124965_533	3.71	86.28	a/b	Chr09_6492208
34	S103006_364	4.21	90.49	a/b	Chr09_7333728	Chr09_7343820
35	S13418_824	0.7	91.19	a/b	Chr09_7312554
36	S10088_3115	3.69	94.87	a/b	Chr09_7477601
37	S3370_3558	0.72	95.59	a/b
38	S32954_677	0.75	96.34	a/b
39	S121968_371	0.74	97.08	a/b	Chr09_7718145	Chr09_7730219
40	S51083_862	3.37	100.45	b/a	Chr09_7482778
41	S622_7652	4.24	104.69	b/a	Chr09_7929207
42	S43624_1144	3.53	108.22	b/a	Chr09_8105363
43	S8038_1239	3.51	111.72	b/a	Chr09_8284101
44	S39910_488	1.4	113.12	b/a	Chr09_8480047
45	S119448_149	1.37	114.49	b/a	Chr09_8710725
46	S17835_2171	2.74	117.23	a/b
47	S40728_1435	1.33	118.57	a/b	Chr09_8463007	Chr09_8570023	Chr09_8572130
48	S13440_1582	0.67	119.24	a/b	Chr09_8313585	Chr09_8316648	Chr09_8316699
49	S43624_111	0.69	119.93	a/b	Chr09_8106390
50	S20650_998	1.4	121.33	a/b
51	S20523_713	0.72	122.05	a/b	Chr09_8009280
52	S30819_149	6.18	128.23	a/b	Chr09_8713262
53	S12859_1832	4.77	133	a/b	Chr09_8853975
54	S90849_667	1.56	134.56	a/b
55	S10092_1615	0.7	135.26	a/b	Chr09_9092741	Chr09_9213855	Chr09_9222427
56	S37346_1148	2.68	137.94	b/a
57	S69681_533	2.72	140.67	b/a	Chr09_9733267
58	S8733_1996	2.7	143.37	a/b	Chr09_9807730	Chr09_9818691
59	S18199_1246	0.69	144.06	a/b	Chr09_9754336
60	S11598_224	1.41	145.47	a/b	Chr09_9891888
61	S34083_1313	4.12	149.59	a/b	Chr09_10056874
62	S19228_676	2.03	151.62	a/b	Chr09_10184640
63	S2454_2644	1.35	152.97	a/b	Chr09_10421307
64	S34633_1521	4.68	157.65	b/a	Chr09_10142482
65	S91250_365	0.68	158.33	b/a	Chr09_10241545
66	S13112_810	1.42	159.76	b/a	Chr09_10301026
67	S73641_910	2.86	162.62	b/a	Chr09_10477811
68	S57879_329	0.75	163.37	b/a
69	S18202_965	0.74	164.11	b/a	Chr09_10578597
70	S32203_768	0.67	164.78	b/a	Chr09_10729044	Chr09_10743705
71	S6507_342	0.69	165.47	b/a	Chr09_10715094
72	S149822_396	3.48	168.94	b/a	Chr09_10898900	Chr09_11005960
73	S16694_1432	1.39	170.33	b/a
74	S10520_1343	2.99	173.33	a/b
75	S34150_706	1.46	174.79	a/b	Chr09_11005701
76	S761_2051	3.46	178.24	a/b	Chr09_11362991
77	S1925_4847	2.74	180.99	a/b	Chr09_12585259
78	S91238_428	1.42	182.41	a/b	Chr09_12781889
79	S72906_534	2.21	184.62	a/b
80	S3814_2351	3.58	188.19	b/a	Chr09_12413860	Chr09_12517152	Chr09_12715784
81	S90324_737	0.67	188.86	b/a	Chr09_12766283
82	S17596_557	0.69	189.55	b/a	Chr09_12759557

## Sheet: SimoniiGrp10
No.	SNP	Genetic distance	Cumulative distance	Linkage phase	Associated SNPs in the reference genome
1	S10294_3194	0	0	a/b	Chr10_183895
2	S11302_1073	1.39	1.39	a/b	Chr10_227416
3	S10533_2958	5.5	6.89	b/a	Chr10_428729
4	S18350_1315	4.12	11.01	b/a	Chr10_1590179
5	S4578_1239	0.69	11.7	b/a	Chr10_1748235
6	S47965_1303	2.96	14.67	a/b	Chr10_1707639
7	S22345_1926	6.56	21.22	a/b	Chr10_7499159
8	S865_997	2.19	23.41	a/b
9	S2986_871	0.74	24.15	a/b	Chr10_6320464
10	S47502_632	0.74	24.89	a/b
11	S418_1337	0.74	25.63	a/b	Chr10_6560785
12	S7178_405	1.5	27.13	a/b	Chr10_3663070
13	S5013_1545	0.74	27.87	a/b	Chr10_3253945	Chr10_3283651	Chr10_3466983	Chr10_3806325
14	S14832_2428	2.68	30.56	b/a	Chr10_3378290
15	S14098_742	0.67	31.23	b/a	Chr10_6481013	Chr10_6511550	Chr10_7399316	scaffold_589_14257
16	S13645_1616	6.32	37.55	b/a	Chr10_8232362
17	S3656_517	2.8	40.35	b/a	Chr10_8539332	Chr10_8555798	Chr10_8612412
18	S7539_3513	1.33	41.68	b/a	Chr10_8929776	Chr10_9031216
19	S51886_964	2.67	44.36	a/b	Chr10_9041810
20	S6355_1012	1.34	45.7	a/b	Chr10_8545924
21	S166228_222	9.51	55.21	a/b	Chr10_9556019
22	S152296_336	6.24	61.45	b/a	Chr10_9707310
23	S6218_847	6.28	67.74	b/a	Chr10_10261574
24	S62390_177	1.36	69.1	b/a	Chr10_10376603
25	S105660_486	4.06	73.15	a/b
26	S129017_322	1.39	74.54	a/b
27	S1595_6042	11.98	86.53	b/a
28	S3357_1601	8.29	94.81	b/a
29	S24827_1549	1.43	96.24	b/a	Chr10_10905997
30	S64479_110	0.68	96.92	b/a	Chr10_10968709	Chr10_10993352
31	S7914_3910	1.41	98.33	b/a	Chr10_10941340
32	S94208_453	6.86	105.2	b/a	Chr10_11396124
33	S39355_476	10.96	116.16	a/b	Chr10_11095888
34	S66698_803	4.68	120.84	a/b	Chr10_11590077	Chr10_11704158	Chr10_11709804
35	S24275_2022	2.67	123.52	b/a	Chr10_11470474	Chr10_11590116	Chr10_11663292
36	S64298_774	4.06	127.58	b/a	Chr10_12037513
37	S36924_498	2.05	129.63	b/a	Chr10_12218330
38	S86365_331	3.39	133.01	b/a	Chr10_12635127
39	S701_8256	0.67	133.68	b/a	Chr10_12488999	Chr10_12592301
40	S94097_321	2.84	136.52	a/b	Chr10_12458372
41	S26853_1640	0.71	137.23	a/b	Chr10_12494365
42	S59766_645	5.39	142.63	a/b	Chr10_13094091	Chr10_13129055	Chr10_13323103
43	S104340_350	2.74	145.37	b/a	Chr10_13177857
44	S50414_119	4.88	150.24	b/a	Chr10_13868832
45	S28073_373	3.66	153.9	a/b	Chr10_13864667
46	S3024_4541	1.44	155.34	a/b	Chr10_13947715	Chr10_13947719	Chr10_13970740	Chr10_13970772	Chr10_14044771	Chr10_14044858
47	S48838_810	1.36	156.7	a/b	Chr10_14147444
48	S42064_285	3.43	160.13	b/a	Chr10_14092777
49	S48249_1032	1.34	161.47	b/a	Chr10_14194935
50	S70267_548	4.85	166.31	b/a	Chr10_14916669
51	S41377_1189	5.54	171.85	a/b	Chr10_15248913
52	S71195_670	1.35	173.2	a/b	Chr10_15148172
53	S7960_2621	0.69	173.89	a/b	Chr10_15588568
54	S11327_2943	0.7	174.59	a/b	Chr10_15557134
55	S51463_255	1.37	175.96	a/b	Chr10_15666016
56	S2784_3526	2	177.97	a/b	Chr10_15883219	Chr10_15888286	Chr10_15979966
57	S3622_2387	2.67	180.64	b/a	Chr10_15883255	Chr10_15966061	Chr10_15988826
58	S5454_693	2.04	182.68	b/a	Chr10_16143782
59	S165136_267	1.48	184.16	b/a	Chr10_16546492
60	S151501_506	0.74	184.9	b/a
61	S111885_436	4.88	189.78	a/b	Chr10_16676902
62	S8125_3689	4.18	193.96	a/b	Chr10_17240879
63	S105684_309	2.8	196.76	b/a	Chr10_17056069
64	S1352_6008	0.76	197.52	b/a	Chr10_17270202
65	S3137_4123	6.05	203.57	b/a	Chr10_17894781
66	S104658_120	0.7	204.27	b/a	Chr10_18012811
67	S5131_3864	2.92	207.19	b/a	Chr10_18160526
68	S34910_310	1.47	208.66	b/a
69	S52806_753	2.22	210.88	b/a
70	S3416_223	3.69	214.57	b/a	Chr10_19168352
71	S24181_398	1.33	215.9	b/a	Chr10_19270896	Chr10_19328850
72	S9109_1711	2.03	217.93	b/a
73	S92503_296	1.35	219.28	b/a	Chr10_19323150
74	S41239_1080	4.39	223.67	a/b	Chr10_19291077
75	S4775_2462	3.92	227.59	a/b	Chr10_19783128
76	S35610_269	5.06	232.65	b/a	Chr10_19977262
77	S36904_205	6.15	238.8	b/a	Chr10_20443791
78	S47_14203	9	247.79	b/a
79	S22069_652	1.35	249.14	b/a
80	S110440_238	1.33	250.47	b/a	Chr10_21460171
81	S16187_303	2.72	253.2	b/a
82	S2380_5016	0.74	253.94	b/a
83	S153855_75	1.53	255.47	b/a	Chr10_22263023
84	S4469_2916	0.72	256.19	b/a	Chr10_22348500
85	S6699_774	4.15	260.34	a/b	Chr10_22450600
86	S302_8480	2.14	262.48	a/b	Chr10_22068902
87	S44906_657	1.42	263.9	a/b	Chr10_21413893
88	S6081_435	0.67	264.57	a/b	Chr10_21535973	Chr10_21730684	Chr10_21943502	Chr10_22033546	Chr10_22033560
89	S34617_174	0.68	265.25	a/b	Chr10_21701987

[truncated: 9 more sheets: SimoniiGrp11, SimoniiGrp12, SimoniiGrp13, SimoniiGrp14, SimoniiGrp15, SimoniiGrp16, SimoniiGrp17, SimoniiGrp18, SimoniiGrp19]
